# Supplementary material for: Chromatin Remodeling of Colorectal Cancer Liver Metastasis is Mediated by an HGF‐PU.1‐DPP4 Axis
Source: Adv Sci (Weinh). 2021 Aug 10;8(19):2004673. doi: 10.1002/advs.202004673 (PMC8498885; doi:10.1002/advs.202004673)
Supplement: Supplementary file 3 — Supplemental Table 5 [file ADVS-8-2004673-s004.txt]

Table S5. ATAC-seq identified differentially enriched peaks
Chr	Start	End	logFC	p.value	FDR	Gene
chr4	38655923	38656129	2.59	0.000405	0.0915	KLF3
chr2	55530091	55530374	2.56	0.00025	0.072	PRORSD1P
chr2	227015910	227016206	2.45	2.01E-06	0.00651	LOC646736
chr4	73149183	73149430	2.44	0.000408	0.0915	NPFFR2
chr2	64834237	64834651	2.42	0.000285	0.0769	LINC02579
chr2	122624431	122624913	2.33	0.0135	0.37	TSN
chr8	99502795	99503145	2.31	0.00164	0.168	KCNS2
chr9	27117764	27118002	2.31	0.00475	0.25	TEK
chr14	77210896	77211199	2.3	0.00019	0.0649	VASH1
chr3	167021882	167022262	2.28	0.00173	0.172	ZBBX
chr5	16666866	16667356	2.25	8.28E-05	0.0482	RETREG1
chr19	18279477	18279686	2.25	0.00184	0.176	IFI30
chr2	66660603	66660823	2.24	0.00244	0.192	MEIS1-AS3
chr7	64593533	64593718	2.2	0.00103	0.138	INTS4P1
chr5	119105735	119106031	2.16	0.00233	0.19	FAM170A
chr4	124630098	124630450	2.16	0.00029	0.0771	LINC01091
chr5	167761838	167762058	2.12	0.000407	0.0915	WWC1
chr3	158440786	158441207	2.09	1.41E-08	0.000319	RARRES1
chr13	97940680	97941069	2.06	0.00195	0.18	MBNL2
chr12	116559163	116559426	2.05	0.0138	0.374	MIR620
chr1	113554851	113555176	2.04	0.000616	0.111	SLC16A1-AS1
chr13	98018494	98018767	2.02	0.021	0.427	RAP2A
chr6	115321748	115322422	2.02	4.54E-07	0.00245	LINC02534
chr10	125262918	125263187	2.02	0.00708	0.293	GPR26
chr12	81677893	81678237	2.01	0.000335	0.0845	PPFIA2-AS1
chr6	170699140	170699480	1.98	0.00169	0.171	MIR4644
chrX	83301423	83301769	1.97	3.91E-05	0.0324	RPS6KA6
chr2	219126770	219126987	1.97	0.0071	0.293	GPBAR1
chr7	126943980	126944441	1.96	0.00294	0.209	GRM8
chr3	6542588	6542962	1.96	0.00245	0.192	GRM7-AS3
chr6	90777054	90777322	1.94	0.00552	0.266	GJA10
chr7	130670973	130671134	1.94	0.0254	0.456	LINC00513
chr3	30793108	30793405	1.93	0.000616	0.111	GADL1
chr2	199564999	199565312	1.93	0.00058	0.109	LINC01923
chr10	97501580	97501864	1.92	0.00234	0.19	ENTPD1
chr14	64357823	64358145	1.91	0.000248	0.072	SYNE2
chr10	16465702	16465938	1.9	0.00315	0.213	PTER
chr6	154137500	154137907	1.9	0.00335	0.219	OPRM1
chr10	79587200	79587607	1.89	0.00814	0.311	DLG5
chr8	116680136	116680399	1.88	0.000248	0.072	TRPS1
chr1	211803563	211803966	1.88	0.000337	0.0846	LINC01693
chr2	160414062	160414288	1.88	0.000681	0.118	LOC643072
chr5	123438840	123439121	1.87	0.0018	0.174	LINC01170
chr5	114014536	114014809	1.86	0.039	0.519	LOC101927078
chr9	87610962	87611575	1.86	5.68E-05	0.0405	NTRK2
chr11	62009496	62009944	1.85	3.40E-07	0.00203	SCGB1D2
chr1	198608044	198608246	1.84	0.0124	0.361	PTPRC
chr10	119113552	119113726	1.84	0.00383	0.232	PDZD8
chr4	157219431	157219679	1.84	0.000945	0.135	CTSO
chr6	119601828	119602394	1.83	0.00123	0.147	MAN1A1
chrX	68062637	68062891	1.82	0.00243	0.192	EFNB1
chr9	129514718	129514924	1.82	0.0492	0.552	ZBTB43
chr2	208586472	208586766	1.82	0.000891	0.134	CCNYL1
chr6	579387	579628	1.82	0.00656	0.284	HUS1B
chr13	60576013	60576411	1.81	0.00229	0.19	DIAPH3-AS1
chr9	36625011	36625298	1.81	0.00214	0.186	MELK
chr8	134554342	134554577	1.81	0.0106	0.341	ST3GAL1
chr2	224784978	224785200	1.8	0.0237	0.445	WDFY1
chr5	176784753	176784975	1.8	6.65E-05	0.0433	RGS14
chr13	37712424	37712641	1.8	0.00231	0.19	CSNK1A1L
chr11	27222985	27223204	1.8	0.00396	0.235	BBOX1-AS1
chr4	21111240	21111450	1.79	0.0191	0.416	KCNIP4
chr1	22795791	22796192	1.79	0.00235	0.19	ZBTB40
chr1	40847741	40847947	1.79	0.000657	0.115	SMAP2
chr9	80619404	80619741	1.78	0.00129	0.15	GNAQ
chr9	132083159	132083380	1.78	0.00778	0.306	C9orf106
chr3	182621876	182622216	1.78	0.00699	0.291	DCUN1D1
chr1	48084410	48084827	1.78	0.00294	0.209	LINC01389
chr6	91107767	91107926	1.77	0.0184	0.411	MIR4464
chr3	50964339	50964623	1.77	0.00284	0.205	DOCK3
chr21	44253619	44253848	1.77	0.000866	0.132	WDR4
chr9	90120509	90120673	1.77	0.0184	0.411	DAPK1
chr2	56444324	56444573	1.77	0.00285	0.206	LOC100129434
chr1	51694182	51694440	1.76	0.0242	0.449	LINC01562
chr3	186079697	186079896	1.76	0.0189	0.414	DGKG
chr16	53863141	53863409	1.76	0.00255	0.196	FTO
chr1	213349716	213350083	1.75	0.00121	0.147	RPS6KC1
chr10	6487692	6488142	1.75	0.000342	0.0853	LOC399716
chr6	16183703	16184037	1.75	0.0138	0.375	MIR4639
chr5	89592904	89593437	1.75	0.00303	0.21	LINC01339
chr1	49382262	49382528	1.75	0.0132	0.369	BEND5
chr1	23883312	23883496	1.75	0.000143	0.0585	ID3
chr1	24609951	24610253	1.75	0.002	0.181	GRHL3
chr8	37679066	37679262	1.74	0.00442	0.244	ADGRA2
chr3	141649677	141649989	1.74	0.00434	0.242	ATP1B3
chr2	3399962	3400175	1.74	0.0358	0.508	TRAPPC12
chr18	75929549	75929768	1.73	0.00981	0.334	LINC01029
chr14	75919847	75920050	1.73	0.00564	0.267	JDP2
chr8	107123474	107123947	1.73	0.00191	0.179	ZFPM2-AS1
chr10	69366367	69366727	1.73	0.00219	0.187	CTNNA3
chr9	3977230	3977732	1.73	0.00501	0.256	GLIS3-AS1
chr11	12809472	12809737	1.72	0.0157	0.389	TEAD1
chr3	67568523	67569190	1.72	0.000279	0.0765	SUCLG2
chr2	36401203	36401562	1.72	0.0024	0.192	LOC100288911
chr6	151250137	151250336	1.72	0.00698	0.291	MTHFD1L
chr5	81702072	81702446	1.72	0.0026	0.198	ATP6AP1L
chr4	144128793	144128984	1.72	0.0116	0.351	USP38
chr6	147306330	147306626	1.72	0.00075	0.123	LUADT1
chrX	128494090	128494517	1.72	0.00018	0.0642	SMARCA1
chr17	9962965	9963236	1.71	0.037	0.511	GAS7
chr12	81488836	81489024	1.71	0.00439	0.243	ACSS3
chr3	30821236	30821543	1.71	0.00212	0.186	GADL1
chr10	74769530	74769690	1.71	0.0256	0.457	PLA2G12B
chr4	112800826	112801294	1.7	0.0122	0.359	FAM241A
chr9	126452051	126452311	1.7	0.0127	0.364	MIR7150
chr12	92996126	92996663	1.7	0.0435	0.537	C12orf74
chr12	19635510	19635967	1.7	0.00106	0.138	AEBP2
chr11	44165560	44166290	1.7	0.00019	0.0649	EXT2
chr3	181857388	181858053	1.7	0.000161	0.0622	LINC01206
chr7	106176181	106176365	1.7	0.0129	0.365	CCDC71L
chrX	113804275	113804448	1.7	0.00543	0.265	HTR2C
chr7	142525686	142526168	1.69	0.00771	0.305	EPHB6
chr6	120992686	120993333	1.69	5.93E-05	0.0413	MIR3144
chr4	189659657	189659817	1.69	0.0269	0.464	LINC02508
chr4	13641748	13642349	1.69	5.18E-05	0.038	MIR5091
chr10	66093916	66094279	1.69	0.00233	0.19	ANXA2P3
chr7	91148966	91149224	1.69	0.000238	0.0712	FZD1
chr1	193724240	193724496	1.69	0.0108	0.343	LINC01031
chr5	57610353	57610841	1.68	0.000852	0.131	PLK2
chr11	122635990	122636338	1.68	0.0232	0.442	CRTAM
chrX	8310271	8310655	1.68	0.0031	0.212	VCX3B
chr7	79707643	79708121	1.68	0.00662	0.285	GNAI1
chr1	19069814	19070106	1.68	0.00666	0.286	PAX7
chr7	11825849	11826202	1.68	0.029	0.476	THSD7A
chr11	76746561	76746917	1.68	0.0017	0.171	B3GNT6
chr1	172864926	172865286	1.68	3.49E-05	0.0307	TNFSF18
chr15	79260623	79260939	1.68	0.0359	0.508	LOC100129540
chr17	34068355	34068655	1.67	0.00546	0.265	RASL10B
chr5	124469225	124469520	1.67	0.019	0.415	LOC101927421
chr11	113930208	113930516	1.67	0.00202	0.182	ZBTB16
chr22	21369127	21369307	1.66	0.007	0.291	P2RX6
chr3	37298083	37298376	1.66	0.00589	0.272	LOC152048
chr5	134346801	134347046	1.66	0.0101	0.337	C5orf66
chr2	175501819	175502085	1.66	0.00361	0.225	WIPF1
chr13	41213300	41213568	1.66	0.0376	0.513	FOXO1
chr13	41171748	41172146	1.66	0.0107	0.342	FOXO1
chr13	97885835	97886172	1.66	0.00188	0.178	MBNL2
chr17	48748435	48748740	1.66	0.0166	0.396	ABCC3
chr1	241790814	241791115	1.66	7.53E-05	0.0457	CHML
chrX	104308356	104308737	1.66	0.00411	0.237	TEX13A
chr6	12061062	12061324	1.65	0.0133	0.369	HIVEP1
chr5	124631255	124631562	1.65	0.00506	0.258	LINC02240
chr20	1323179	1323701	1.65	0.00215	0.186	SDCBP2
chr4	135465477	135465853	1.65	0.00226	0.189	LINC02462
chr13	113875298	113875508	1.65	0.0255	0.456	CUL4A
chr4	91123550	91123823	1.65	0.0428	0.533	CCSER1
chr3	174667307	174667582	1.65	0.00719	0.295	NAALADL2
chr3	174048200	174048474	1.65	0.0166	0.396	NLGN1-AS1
chr6	13195039	13195431	1.64	0.000749	0.123	LOC100130357
chr10	123843882	123844183	1.64	0.0345	0.501	TACC2
chr11	63506254	63506551	1.64	0.00657	0.284	C11orf95
chr11	96814928	96815231	1.64	0.00747	0.301	LOC105369443
chr2	8901785	8902014	1.64	0.00619	0.278	KIDINS220
chr16	29838383	29838626	1.64	0.00458	0.248	MVP
chr22	41908372	41908635	1.64	0.00548	0.265	POLR3H
chr14	89604713	89604931	1.63	0.0192	0.417	FOXN3
chr18	46307728	46307985	1.63	0.0317	0.49	MIR4743
chr14	81848755	81849103	1.63	0.0113	0.349	STON2
chr11	33709547	33709738	1.63	0.0068	0.29	C11orf91
chr20	35083217	35083450	1.63	0.0203	0.424	DLGAP4
chr10	45462102	45462447	1.63	0.00871	0.32	RASSF4
chr19	45056777	45057271	1.62	0.0137	0.373	CEACAM22P
chr3	175536925	175537164	1.62	0.0389	0.519	NAALADL2-AS1
chr4	97559191	97559626	1.62	0.0165	0.396	LINC02267
chr20	6563809	6564241	1.62	0.00153	0.162	LINC01713
chr3	176787652	176788044	1.62	0.00955	0.33	TBL1XR1
chr11	65904975	65905268	1.62	0.0153	0.386	PACS1
chr17	53447079	53447286	1.62	0.0468	0.546	MMD
chr7	42054164	42054586	1.61	0.0324	0.493	GLI3
chr9	2158370	2158618	1.61	0.000345	0.0853	SMARCA2
chrX	85322101	85322332	1.61	0.0158	0.39	CHM
chr7	134274130	134274770	1.61	1.20E-05	0.0185	AKR1B15
chr11	27798659	27798956	1.61	0.02	0.422	BDNF
chr4	17649616	17649908	1.61	0.00409	0.237	MED28
chr4	143268348	143268728	1.61	0.000132	0.0555	INPP4B
chr6	169368359	169368613	1.6	0.0182	0.409	LOC105378146
chr6	163664195	163664403	1.6	0.013	0.367	PACRG-AS3
chr14	100889231	100889521	1.6	0.00436	0.242	WDR25
chr4	143025440	143025781	1.6	0.00542	0.265	IL15
chr6	52726070	52726306	1.6	0.0321	0.491	GSTA5
chr2	237984488	237984916	1.6	0.00083	0.13	COPS8
chr16	56477356	56477676	1.6	0.0321	0.491	NUDT21
chr18	8359162	8359448	1.6	0.00742	0.3	LOC100192426
chr2	60564210	60564678	1.6	0.00142	0.157	MIR4432HG
chr16	69806873	69807102	1.59	0.0138	0.374	WWP2
chr9	27239764	27239953	1.59	0.0117	0.353	LINC00032
chr8	117715930	117716195	1.59	0.0285	0.474	LOC105375713
chr2	139674658	139674922	1.59	0.00062	0.111	YY1P2
chr14	21188022	21188352	1.59	0.0059	0.272	EDDM3A
chr2	226137005	226137277	1.59	0.00844	0.316	NYAP2
chr9	2230445	2230654	1.59	0.00558	0.267	SMARCA2
chrX	153176476	153176848	1.59	0.000947	0.135	AVPR2
chr3	37568081	37568379	1.58	0.0279	0.471	ITGA9
chr9	3894984	3895261	1.58	0.0118	0.354	GLIS3-AS1
chr4	109168837	109169311	1.58	0.000493	0.101	LEF1-AS1
chr4	190910007	190910339	1.58	0.0292	0.477	FRG2
chr11	98131825	98131982	1.58	0.0103	0.337	CNTN5
chr8	12951001	12951673	1.58	5.19E-05	0.038	DLC1
chr6	162399631	162399932	1.58	0.00977	0.333	LOC105378098
chr2	84054860	84055283	1.58	0.00347	0.222	LINC01809
chr9	86329351	86329582	1.58	0.0457	0.542	LOC105376114
chr5	17217572	17217851	1.58	0.0172	0.402	BASP1
chr4	30913768	30914044	1.57	0.00926	0.326	PCDH7
chr19	33496312	33496670	1.57	0.00563	0.267	FAAP24
chr6	169137696	169137926	1.57	0.0244	0.45	LOC105378146
chr11	130060372	130060803	1.57	0.00331	0.218	ST14
chr1	15331697	15331905	1.57	0.00573	0.27	KAZN
chr11	118129176	118129590	1.57	0.0216	0.432	MPZL2
chr2	106127528	106127835	1.57	0.00685	0.29	FHL2
chr1	84726451	84727110	1.57	0.00109	0.139	SAMD13
chr18	32318509	32318843	1.57	0.00124	0.148	DTNA
chr19	6056845	6057036	1.57	0.0125	0.362	RFX2
chr15	20829543	20829735	1.56	0.0277	0.469	GOLGA8CP
chr2	182662612	182663083	1.56	0.00116	0.143	SSFA2
chr6	159165200	159165524	1.56	0.000728	0.122	MIR3918
chr7	76639771	76640154	1.56	0.000744	0.123	SPDYE11
chr9	15277880	15278127	1.56	0.0116	0.351	TTC39B
chr4	166045638	166046003	1.56	0.00262	0.198	TMEM192
chr7	116810045	116810222	1.56	0.0197	0.421	ST7-OT3
chr3	61126724	61127357	1.56	0.0016	0.166	FHIT
chrX	68252416	68252770	1.56	0.0012	0.147	PJA1
chr4	124538184	124538561	1.56	2.13E-08	0.000402	LINC01091
chr17	36147115	36147525	1.56	0.00497	0.255	HNF1B
chr2	238924415	238924595	1.56	0.025	0.453	SCLY
chr18	44374269	44374601	1.56	0.0171	0.401	ST8SIA5
chr6	8270169	8270500	1.55	0.0155	0.388	SLC35B3
chr2	129269027	129269437	1.55	0.0245	0.45	HS6ST1
chr16	58018756	58019234	1.55	0.0388	0.518	TEPP
chr2	19925229	19925476	1.55	0.00969	0.332	LINC00954
chr7	33336227	33336556	1.55	0.00228	0.19	BBS9
chr11	117109799	117110334	1.55	0.000827	0.13	RNF214
chr10	13130377	13130695	1.55	0.0229	0.44	CCDC3
chr1	199477886	199478147	1.55	0.00683	0.29	LOC400800
chr1	7449230	7449559	1.55	0.00212	0.186	LOC102725193
chr3	128278700	128278937	1.55	0.00944	0.329	LINC01565
chr4	128972411	128972671	1.55	0.0116	0.351	LARP1B
chr13	102228905	102229211	1.55	0.027	0.465	ITGBL1
chr15	91249662	91250341	1.55	7.44E-07	0.00369	CRTC3-AS1
chr6	150571904	150572375	1.55	0.0161	0.392	PPP1R14C
chr1	186574756	186575373	1.55	0.000143	0.0585	PTGS2
chr7	83742120	83742554	1.55	0.000102	0.0506	SEMA3A
chr1	204639494	204639872	1.55	0.0101	0.337	LRRN2
chr20	50232698	50232952	1.54	0.00383	0.232	NFATC2
chr4	14255932	14256198	1.54	0.00827	0.313	LINC01085
chr1	206897026	206897576	1.54	0.00106	0.138	MAPKAPK2
chrX	13505502	13505690	1.54	0.0092	0.325	EGFL6
chr4	9104168	9104467	1.54	0.00418	0.238	FAM90A26
chr13	52406622	52406866	1.54	0.00498	0.255	TMEM272
chr7	80096338	80096747	1.54	0.0111	0.347	GNAT3
chr9	21543864	21544172	1.54	0.00853	0.317	MIR31HG
chr1	118117361	118117802	1.53	0.00426	0.239	LOC100996263
chr2	11133189	11133561	1.53	0.0241	0.448	KCNF1
chr2	228132462	228132961	1.53	1.33E-05	0.0195	MFF
chr5	179417638	179417836	1.53	0.0229	0.44	MIR340
chr18	3671222	3671635	1.53	0.00376	0.23	DLGAP1-AS2
chr7	39311118	39311365	1.53	0.00887	0.321	SNORA20B
chr2	224596043	224596368	1.52	0.0262	0.46	AP1S3
chr15	43276833	43277043	1.52	0.0452	0.541	TTBK2
chr10	21653098	21653292	1.52	0.00189	0.179	MIR1915
chr2	8552301	8552706	1.52	0.00692	0.29	LINC00299
chr4	128648050	128648402	1.52	0.0144	0.38	SLC25A31
chr19	30616068	30616237	1.52	0.0449	0.54	URI1
chr3	7830629	7830797	1.52	0.0187	0.412	LOC101927394
chr2	17997234	17997477	1.52	0.0166	0.397	MSGN1
chr3	11889153	11889342	1.52	0.0025	0.194	TAMM41
chr15	36950665	36950896	1.52	0.0479	0.548	C15orf41
chr2	68937141	68937292	1.52	0.0187	0.412	ARHGAP25
chr10	11207252	11207671	1.52	0.00395	0.234	CELF2
chr7	149508356	149508658	1.52	0.00502	0.256	ZNF862
chr3	169282568	169282988	1.52	0.00108	0.139	MECOM
chr8	66674446	66674734	1.52	0.0133	0.369	PDE7A
chr13	102167022	102167386	1.51	0.00286	0.206	ITGBL1
chr12	127839683	127839935	1.51	0.00241	0.192	LINC02375
chr2	180106301	180106702	1.51	0.00312	0.212	SESTD1
chr4	170068775	170069019	1.51	0.0237	0.445	SH3RF1
chr4	140814173	140814402	1.51	0.0479	0.548	MGST2
chr12	101717141	101717322	1.51	0.0422	0.53	UTP20
chrX	67728666	67728982	1.51	0.0227	0.439	YIPF6
chr6	163541348	163541607	1.51	0.0465	0.545	PACRG-AS2
chr2	23669276	23669593	1.51	0.0138	0.374	KLHL29
chr18	61558257	61558638	1.51	0.00461	0.248	SERPINB2
chr20	44921804	44922043	1.51	0.0218	0.433	CDH22
chrX	139122623	139122858	1.51	0.0365	0.51	LOC728660
chr5	139927381	139927577	1.51	0.0101	0.336	EIF4EBP3
chr9	75169166	75169428	1.5	0.000313	0.0811	TMC1
chr2	233927990	233928224	1.5	0.015	0.384	INPP5D
chr7	37488440	37488623	1.5	0.0238	0.446	ELMO1
chr17	58165600	58165980	1.5	0.000524	0.104	WFDC21P
chrX	49971473	49971670	1.5	0.0375	0.513	AKAP4
chr21	45338050	45338344	1.5	0.0204	0.425	AGPAT3
chr6	136172546	136172923	1.5	6.40E-06	0.013	PDE7B
chr20	35034770	35035144	1.5	0.0026	0.198	DLGAP4
chr1	31480109	31480831	1.5	0.00122	0.147	SNORD103C
chr1	195868934	195869225	1.5	0.00191	0.179	LINC01724
chr2	215354056	215354409	1.5	0.0376	0.514	VWC2L-IT1
chr12	132361865	132362072	1.5	0.0169	0.4	ULK1
chr4	122577412	122577967	1.5	0.000547	0.106	ANXA5
chr1	152717724	152717953	1.49	0.0188	0.413	KPRP
chr9	33942805	33943151	1.49	0.00705	0.292	SNORD121B
chr19	3957886	3958404	1.49	0.00402	0.235	MIR637
chr10	61193620	61193783	1.49	0.0336	0.498	FAM13C
chr7	56394936	56395178	1.49	0.016	0.392	LOC650226
chr9	18347671	18347898	1.49	0.0179	0.406	ADAMTSL1
chrX	150970549	150970768	1.49	0.0277	0.469	CNGA2
chr2	163279470	163279770	1.49	0.0166	0.397	GCA
chr9	95751868	95752144	1.49	0.0179	0.406	FGD3
chr12	8404182	8404559	1.49	0.00862	0.318	FAM86FP
chr8	129944616	129944783	1.49	0.0452	0.541	LINC00976
chr7	8075582	8075874	1.49	0.00593	0.272	LOC100505921
chr22	28023016	28023331	1.49	0.0121	0.357	MN1
chr12	50056824	50057081	1.49	1.45E-05	0.0203	PRPF40B
chrX	115449850	115450182	1.48	0.0199	0.422	SLC6A14
chr15	68012876	68013141	1.48	0.0163	0.395	SKOR1
chr2	189275233	189275559	1.48	0.0119	0.356	MIR561
chr3	58273938	58274181	1.48	0.0217	0.433	HTD2
chr4	141159388	141159728	1.48	0.0242	0.449	SCOC
chr13	34781623	34781816	1.48	0.0347	0.502	LINC02343
chr2	133632869	133633241	1.48	0.0163	0.395	LOC101928185
chr17	36497258	36497513	1.48	0.00878	0.32	GPR179
chr5	161587467	161587743	1.47	0.00435	0.242	GABRG2
chr12	17664379	17664651	1.47	0.00621	0.278	LINC02378
chr8	94104787	94104985	1.47	0.0118	0.354	MIR8084
chr7	96044823	96045125	1.47	0.0353	0.506	SEM1
chr7	127048057	127048300	1.47	0.0154	0.387	ZNF800
chr2	222903172	222903427	1.47	0.0019	0.179	CCDC140
chr11	14644045	14644399	1.47	0.025	0.453	PSMA1
chr8	145719636	145719913	1.47	0.0258	0.457	GPT
chr10	131967849	131968144	1.47	0.0249	0.452	GLRX3
chr4	37394199	37394496	1.46	0.0172	0.402	C4orf19
chr2	32557446	32557661	1.46	0.0268	0.464	BIRC6
chr10	122136583	122136784	1.46	0.0253	0.455	PLPP4
chr1	212671525	212671952	1.46	0.0122	0.359	LINC01740
chr1	199645994	199646245	1.46	0.0357	0.507	NR5A2
chr4	152462524	152463048	1.46	0.00176	0.172	FAM160A1
chr4	47665035	47665318	1.46	0.049	0.551	MIR8053
chr2	235120540	235120858	1.46	0.0052	0.261	SPP2
chr1	53291635	53291841	1.46	0.0163	0.394	ZYG11A
chr11	113756888	113757063	1.46	0.0223	0.437	USP28
chr1	54803718	54803985	1.46	0.00692	0.29	SSBP3
chr14	100531450	100531860	1.46	0.0328	0.495	EVL
chr5	16438172	16438376	1.46	0.0209	0.427	LINC02150
chr11	9787079	9787434	1.46	0.00598	0.273	LOC440028
chr8	12293388	12293579	1.46	0.00824	0.312	FAM86B2
chr22	24598631	24598832	1.46	0.0374	0.513	SUSD2
chr4	190959605	190959822	1.46	0.0234	0.443	FRG2
chr6	138629583	138629750	1.45	0.0259	0.457	PBOV1
chr2	214968218	214968421	1.45	0.0145	0.38	VWC2L
chr15	64619301	64619488	1.45	0.0236	0.444	CSNK1G1
chr2	158316846	158317400	1.45	0.00099	0.136	CYTIP
chr2	146745271	146745680	1.45	0.000493	0.101	PABPC1P2
chr1	213851900	213852185	1.45	0.0223	0.437	LINC00538
chr12	62142107	62142464	1.45	0.00735	0.298	FAM19A2
chr3	12036530	12036902	1.45	0.0251	0.454	SYN2
chr10	114879780	114879987	1.45	0.0223	0.437	TCF7L2
chr8	54109674	54110020	1.45	0.00627	0.28	OPRK1
chr2	236849128	236849356	1.45	0.0224	0.437	GBX2
chr7	36076795	36077256	1.45	0.0106	0.341	LOC101928618
chr4	87404181	87404448	1.45	0.0281	0.472	MAPK10
chr2	158050690	158050947	1.45	0.0144	0.38	GALNT5
chr8	125568766	125569040	1.45	0.00273	0.201	NDUFB9
chr1	154785967	154786275	1.44	0.025	0.453	KCNN3
chrX	44687212	44687546	1.44	0.0175	0.404	DUSP21
chr6	83109525	83109722	1.44	0.00886	0.321	TPBG
chr2	206586126	206586377	1.44	0.0325	0.494	NRP2
chr7	29187095	29187289	1.44	0.0227	0.439	CHN2
chr8	81842849	81843133	1.44	0.0214	0.431	ZNF704
chr7	151516260	151516602	1.44	0.00178	0.173	PRKAG2
chr6	161423061	161423263	1.44	0.0129	0.365	MAP3K4
chr6	78417373	78417676	1.44	0.0175	0.404	MEI4
chr16	67918601	67918983	1.44	0.0103	0.338	NRN1L
chr9	136592463	136592657	1.43	0.0214	0.431	SARDH
chr2	26692046	26692420	1.43	0.0221	0.435	OTOF
chr18	77912207	77912465	1.43	0.0455	0.542	PARD6G-AS1
chr20	33999316	33999588	1.43	0.00398	0.235	UQCC1
chr20	46341184	46341754	1.43	0.00951	0.33	SULF2
chr6	79990473	79990808	1.43	0.0267	0.463	LCAL1
chr1	49030016	49030441	1.43	0.0398	0.521	SPATA6
chr9	86955431	86955796	1.43	0.00861	0.318	SLC28A3
chr12	7063027	7063286	1.43	9.16E-05	0.0494	PTPN6
chr12	20868979	20869455	1.42	0.00577	0.27	SLCO1C1
chr9	96848784	96849186	1.42	0.00342	0.22	PTPDC1
chr9	110400313	110400539	1.42	0.0149	0.382	KLF4
chr9	75653546	75653905	1.42	0.0025	0.194	ALDH1A1
chr13	25643591	25643881	1.42	0.0202	0.424	PABPC3
chr6	4388877	4389373	1.42	0.0103	0.337
chr7	110058762	110059245	1.42	0.00142	0.157	EIF3IP1
chr7	158805555	158805988	1.42	0.0398	0.521	LINC00689
chr17	1990946	1991283	1.42	7.99E-06	0.0153	SMG6
chr11	86492638	86492925	1.41	0.0203	0.424	PRSS23
chr11	123105863	123106170	1.41	0.0212	0.429	CLMP
chr10	114259792	114260198	1.41	0.0049	0.254	ZDHHC6
chr2	25078553	25078946	1.41	0.00285	0.206	PTRHD1
chr6	142634393	142634775	1.41	0.0187	0.413	ADGRG6
chr14	104222771	104223120	1.41	0.011	0.346	ZFYVE21
chr14	36783129	36783420	1.41	0.0154	0.387	MBIP
chr4	83398413	83398832	1.41	0.0177	0.405	ENOPH1
chr1	67859018	67859304	1.41	0.0161	0.392	SERBP1
chr19	48127307	48127754	1.41	0.0115	0.35	BICRA
chr12	15323987	15324554	1.41	0.00223	0.188	RERG-AS1
chr15	81259834	81260178	1.41	0.0207	0.426	MESD
chr20	61716951	61717205	1.41	0.0207	0.426	HAR1A
chr12	116770741	116771047	1.41	0.0217	0.433	MED13L
chr12	65904981	65905609	1.41	6.13E-05	0.0416	LOC105369187
chr11	124640805	124641089	1.4	0.0127	0.362	MSANTD2
chr5	125674398	125674745	1.4	0.0295	0.479	GRAMD2B
chr5	171834534	171834729	1.4	0.0128	0.364	SH3PXD2B
chr11	57269594	57269749	1.4	0.0119	0.356	SLC43A1
chr16	23342272	23342630	1.4	0.0212	0.429	SCNN1B
chrX	132860751	132861105	1.4	0.0218	0.433	GPC3-AS1
chr6	162477863	162478045	1.4	0.00422	0.238	LOC105378098
chr3	141998511	141998839	1.4	0.0195	0.419	GK5
chr22	48912953	48913166	1.4	0.0314	0.488	FAM19A5
chrX	100874358	100874629	1.4	0.000774	0.125	ARMCX6
chr2	33906479	33906746	1.4	0.0312	0.487	LINC01317
chr2	145429404	145429622	1.4	0.00819	0.312	TEX41
chr8	103931458	103931656	1.4	0.0411	0.526	AZIN1-AS1
chr1	206507958	206508122	1.4	0.0255	0.456	SRGAP2
chr20	56158108	56158369	1.4	0.0163	0.393	PCK1
chr11	45628288	45628553	1.4	0.0411	0.526	CHST1
chr3	188510722	188510992	1.39	0.0298	0.481	MIR28
chrX	149849341	149849765	1.39	0.0093	0.327	MTMR1
chr5	101890515	101890788	1.39	0.0187	0.412	LINC00492
chrX	7007079	7007471	1.39	0.00993	0.335	STS
chrX	80918463	80918739	1.39	0.0224	0.437	HMGN5
chr14	47509718	47510102	1.39	0.00334	0.219	MDGA2
chr3	175025522	175025850	1.39	0.0102	0.337	NAALADL2-AS2
chr6	14821132	14821426	1.39	0.0223	0.437	JARID2
chr3	52423011	52423248	1.39	0.0413	0.527	BAP1
chr7	83143343	83143539	1.39	0.0271	0.466	SEMA3E
chr3	119461831	119462165	1.39	0.0196	0.419	NR1I2
chr8	27618118	27618336	1.39	0.049	0.551	CCDC25
chr11	27817723	27818245	1.39	0.000701	0.119	BDNF
chr20	33589984	33590179	1.39	0.0274	0.467	MIR499B
chr1	26989844	26990049	1.39	0.0324	0.493	LOC101928728
chr10	86312334	86312608	1.39	0.0324	0.493	CCSER2
chr5	41392198	41392506	1.39	0.0285	0.474	PLCXD3
chr3	18020847	18021097	1.39	0.0271	0.466	LOC339862
chr10	28535139	28535519	1.38	0.00588	0.272	MPP7
chr6	121756610	121756873	1.38	0.0155	0.387	GJA1
chr2	224458493	224458883	1.38	0.0392	0.519	SCG2
chr10	126879052	126879345	1.38	0.0237	0.445	CTBP2
chr11	67499021	67499256	1.38	0.0158	0.39	ALDH3B2
chr4	151881341	151881590	1.38	0.00519	0.261	LRBA
chr16	75376138	75376521	1.38	0.0134	0.37	BCAR1
chr17	76154167	76154391	1.38	0.0376	0.513	SYNGR2
chr9	109641352	109641642	1.38	0.00198	0.181	ZNF462
chr10	24683461	24683822	1.38	0.0289	0.476	KIAA1217
chr6	119594962	119595664	1.38	0.00307	0.211	MAN1A1
chr21	32716520	32716745	1.38	0.0215	0.432	TIAM1
chr11	112705044	112705316	1.38	0.0213	0.431	NCAM1
chr2	60711196	60711383	1.38	0.0171	0.402	BCL11A
chr3	157597437	157597733	1.38	0.0378	0.514	SHOX2
chr13	22132184	22132482	1.38	0.032	0.491	MICU2
chr13	80809787	80810390	1.38	0.00266	0.199	SPRY2
chr9	109940578	109940978	1.38	0.00477	0.25	LOC340512
chr4	149919936	149920170	1.38	0.0257	0.457	LOC105377480
chr19	35804515	35804865	1.38	0.0335	0.498	CD22
chr17	15429907	15430136	1.38	0.0343	0.501	TVP23C
chrX	120870656	120870871	1.38	0.0416	0.528	MIR3672
chr6	13881834	13882365	1.38	0.000182	0.0647	RNF182
chr7	72084916	72085222	1.37	0.0075	0.301	MIR4650-2
chr16	28597061	28597550	1.37	0.00632	0.28	SULT1A2
chr9	96263611	96263978	1.37	0.00741	0.3	FAM120AOS
chr12	10923797	10924047	1.37	0.0103	0.337	LINC02366
chr9	114493525	114493797	1.37	0.0117	0.353	C9orf84
chr4	57516372	57516620	1.37	0.0211	0.428	HOPX
chr17	21451534	21451766	1.37	0.0103	0.337	C17orf51
chr2	85228836	85229170	1.37	0.0411	0.526	KCMF1
chr1	199828627	199829057	1.37	0.0103	0.337	NR5A2
chr8	93578205	93578486	1.37	0.0366	0.51	LOC102724710
chr2	161985341	161985800	1.37	0.000961	0.135	TANK
chr3	170131649	170131890	1.37	0.0336	0.499	CLDN11
chr2	239289115	239289373	1.37	0.0293	0.478	ASB1
chr11	11093649	11093988	1.37	0.0101	0.337	ZBED5-AS1
chr18	56279551	56279810	1.37	0.0301	0.483	SNORA108
chr20	5627162	5627392	1.37	0.0385	0.517	GPCPD1
chr6	142783469	142783705	1.37	0.0302	0.483	ADGRG6
chr6	32441610	32441801	1.37	0.00911	0.324	HLA-DRA
chr1	195655096	195655394	1.36	0.022	0.435	LINC01724
chr12	96352939	96353319	1.36	0.0137	0.373	AMDHD1
chr2	217578219	217578915	1.36	0.00108	0.138	IGFBP5
chr10	76349080	76349400	1.36	0.00247	0.194	LOC102723439
chr4	170074696	170074976	1.36	0.00894	0.322	SH3RF1
chr7	24114328	24114504	1.36	0.0216	0.432	NPY
chr7	91686671	91687116	1.36	0.00288	0.207	CYP51A1
chr19	1935456	1935728	1.36	0.0266	0.462	CSNK1G2
chr5	118591494	118592001	1.36	0.0185	0.411	TNFAIP8
chr4	185306866	185307319	1.36	0.0017	0.171	LINC02362
chr3	125930409	125930828	1.36	0.000739	0.122	ALDH1L1
chr9	132787466	132787708	1.36	0.0372	0.512	FNBP1
chr12	67910863	67911387	1.36	0.05	0.554	LINC02408
chr15	93512533	93512876	1.35	0.00376	0.23	MIR3175
chr1	169088708	169088987	1.35	0.0151	0.384	ATP1B1
chr10	70108082	70108241	1.35	0.033	0.495	PBLD
chr4	181381865	181382237	1.35	0.0101	0.337	LINC00290
chr11	73440752	73440922	1.35	0.0457	0.542	RAB6A
chr21	16813445	16813798	1.35	0.03	0.482	USP25
chrX	106781084	106781380	1.35	0.0147	0.381	FRMPD3-AS1
chr14	68626775	68627337	1.35	0.00555	0.266	RAD51B
chr17	913135	913349	1.35	0.033	0.495	MIR3183
chr11	128418678	128418892	1.35	0.0188	0.414	LOC101929517
chr7	117041507	117041690	1.35	0.0305	0.484	ASZ1
chr11	78805665	78806165	1.35	0.000552	0.106	MIR708
chr2	19589243	19589513	1.35	0.00939	0.328	OSR1
chr9	89144461	89144968	1.35	0.0184	0.411	TUT7
chr3	25469578	25469808	1.35	0.00466	0.249	RARB
chr17	25711281	25711731	1.35	0.00423	0.238	TBC1D3P5
chr5	36423164	36423433	1.35	0.0281	0.472	RANBP3L
chr18	41200972	41201225	1.35	0.0217	0.433	SYT4
chrX	45181683	45181914	1.34	0.028	0.472	CXorf36
chr4	73816943	73817201	1.34	0.0351	0.505	COX18
chrX	100641095	100641265	1.34	0.0129	0.365	BTK
chr4	17913716	17914014	1.34	0.0439	0.537	NCAPG
chr2	15805856	15806215	1.34	0.0394	0.52	LINC01804
chr9	12850718	12850966	1.34	0.0273	0.467	LURAP1L-AS1
chr4	167893139	167893594	1.34	0.00602	0.274	SPOCK3
chr1	108072049	108072688	1.34	0.00632	0.28	VAV3
chr19	15203025	15203334	1.34	0.00647	0.283	OR1I1
chrX	292557	292744	1.34	0.0397	0.521	LINC00685
chr9	82847680	82848079	1.34	0.0176	0.404	LINC01507
chr11	48102723	48103004	1.34	7.16E-05	0.0447	MIR3161
chr13	76248626	76249061	1.34	0.0209	0.427	LMO7
chr15	57097688	57097894	1.34	0.0397	0.521	ZNF280D
chr9	26833727	26834262	1.34	0.000749	0.123	CAAP1
chr6	149794264	149794893	1.34	0.00705	0.292	ZC3H12D
chr12	59249130	59249710	1.34	0.000918	0.134	LRIG3
chr8	101926134	101926634	1.34	0.0405	0.523	YWHAZ
chr1	114734992	114735255	1.33	0.016	0.391	SYT6
chr15	60385823	60386132	1.33	0.0312	0.487	FOXB1
chr10	28489739	28490085	1.33	0.0295	0.479	MPP7
chr22	36954286	36954584	1.33	0.0467	0.546	EIF3D
chr2	128236821	128237126	1.33	0.00347	0.222	IWS1
chr10	53398592	53398847	1.33	0.0149	0.383	CSTF2T
chrX	15713143	15713405	1.33	0.0383	0.516	CA5BP1
chr7	101773358	101773584	1.33	0.00782	0.307	SH2B2
chr4	158946288	158946713	1.33	5.84E-05	0.0413	FAM198B-AS1
chr5	145846197	145846615	1.33	0.0104	0.339	TCERG1
chr15	79119990	79120236	1.33	0.0337	0.499	ADAMTS7
chr7	134278594	134279168	1.33	0.000373	0.0872	AKR1B15
chr2	53664526	53664892	1.33	0.0233	0.442	CHAC2
chr2	235061415	235061789	1.33	0.00399	0.235	SPP2
chr4	120411572	120411963	1.33	0.0178	0.406	LOC645513
chr5	119783633	119783890	1.33	0.0128	0.365	PRR16
chr4	31147858	31148506	1.33	0.00817	0.312	LINC02497
chr11	95650405	95650684	1.33	0.0414	0.527	MTMR2
chr11	109935986	109936180	1.33	0.0377	0.514	ZC3H12C
chr1	4554712	4554904	1.33	0.0337	0.499	LINC01646
chr13	40084235	40084792	1.33	0.0033	0.217	LHFPL6
chr3	101893630	101893830	1.32	0.0301	0.482	LOC101929411
chr19	3450849	3451335	1.32	0.00218	0.187	SMIM24
chr1	203098932	203099281	1.32	0.00442	0.244	ADORA1
chr7	8484069	8484331	1.32	0.0155	0.387	NXPH1
chr8	134594251	134594643	1.32	0.00163	0.168	ST3GAL1
chr2	220876540	220877136	1.32	0.000174	0.0636	MIR4268
chrX	67682159	67682395	1.32	0.0143	0.379	OPHN1
chr11	129463011	129463328	1.32	0.0429	0.533	LINC01395
chr8	25806067	25806528	1.32	0.00775	0.305	EBF2
chr11	15049557	15049777	1.32	0.0406	0.524	CALCB
chr1	181645490	181645830	1.32	0.00856	0.317	CACNA1E
chr10	119190775	119190984	1.32	0.0141	0.378	PDZD8
chr7	28400438	28400672	1.32	0.0254	0.456	CREB5
chr15	44591192	44591413	1.32	0.00766	0.304	CASC4
chr7	107981010	107982002	1.32	2.33E-07	0.00172	NRCAM
chr15	48940048	48940457	1.32	0.0359	0.508	FBN1
chr2	29504299	29504762	1.32	0.0199	0.421	ALK
chr6	155473410	155473799	1.32	0.000131	0.0555	TIAM2
chr2	33666384	33666639	1.31	0.00115	0.143	RASGRP3
chr4	89594093	89594555	1.31	0.00238	0.192	NAP1L5
chr1	91081983	91082406	1.31	0.0133	0.369	SNORD3G
chr2	238611347	238611569	1.31	0.0213	0.43	LRRFIP1
chr9	102061940	102062313	1.31	0.0408	0.525	NAMA
chr6	129790461	129790716	1.31	0.0171	0.402	ARHGAP18
chr6	112651234	112651910	1.31	0.00851	0.317	RFPL4B
chr11	28091115	28091672	1.31	0.000983	0.136	MIR610
chrX	40282526	40282867	1.31	0.0403	0.522	ATP6AP2
chrX	154069240	154069488	1.31	0.00511	0.259	SMIM9
chr3	186327292	186327554	1.31	0.0246	0.451	AHSG
chr2	11282548	11282858	1.31	0.0328	0.495	C2orf50
chr7	121089452	121089712	1.31	0.0319	0.49	FAM3C
chr20	46216018	46216324	1.31	0.0364	0.51	NCOA3
chr1	88300735	88300928	1.31	0.0355	0.507	LINC01364
chrX	9853242	9853503	1.31	0.0065	0.284	SHROOM2
chr9	138058471	138058832	1.31	0.0294	0.478	LOC401557
chr4	37465183	37465447	1.31	0.0337	0.499	C4orf19
chr6	19714413	19714949	1.3	0.00263	0.198	LOC100506885
chr22	31143511	31143801	1.3	0.0491	0.552	MIR3200
chr12	31271566	31271867	1.3	0.0208	0.427	DDX11-AS1
chr2	205912201	205912861	1.3	0.000165	0.0622	PARD3B
chr6	24257557	24257842	1.3	0.0359	0.508	KAAG1
chr8	69402982	69403236	1.3	0.046	0.544	C8orf34-AS1
chr2	143661358	143661747	1.3	0.0262	0.46	KYNU
chr7	114142385	114143028	1.3	0.00159	0.165	FOXP2
chr14	34848685	34849219	1.3	0.000221	0.0694	SPTSSA
chr15	63784984	63785299	1.3	0.0221	0.436	USP3
chr9	110359939	110360264	1.3	0.0458	0.543	KLF4
chr2	64266376	64266572	1.3	0.0169	0.4	VPS54
chr1	183423472	183424090	1.3	0.00294	0.209	SMG7-AS1
chr4	15965870	15966086	1.3	0.00402	0.235	FGFBP2
chr4	171114506	171114913	1.3	0.00137	0.153	LINC01612
chr12	1175520	1175723	1.3	0.03	0.482	ERC1
chr1	47969570	47969794	1.3	0.0384	0.516	LINC01389
chr6	160560470	160560796	1.3	0.00469	0.249	SLC22A1
chr2	193055189	193055473	1.3	0.0389	0.519	TMEFF2
chr12	86580323	86580536	1.3	0.03	0.482	MGAT4C
chr11	15919191	15919414	1.3	0.0312	0.487	MIR6073
chr4	94079063	94079484	1.3	0.0306	0.484	ATOH1
chr3	185531454	185531798	1.3	0.0224	0.437	IGF2BP2
chr7	15930867	15931053	1.29	0.0235	0.444	LINC02587
chr6	146070647	146071117	1.29	0.0425	0.531	EPM2A
chr7	108732403	108732628	1.29	0.0366	0.51	C7orf66
chr12	131812304	131812521	1.29	0.0297	0.48	LINC02370
chr6	12182974	12183197	1.29	0.0338	0.499	EDN1
chr1	91995473	91995724	1.29	0.0294	0.479	CDC7
chr15	91685235	91685721	1.29	0.0114	0.35	SV2B
chr10	69417614	69417828	1.29	0.0338	0.499	CTNNA3
chr8	17999262	17999519	1.29	0.0126	0.362	NAT1
chr8	126530053	126530426	1.29	0.000934	0.134	TRIB1
chr5	92868056	92868515	1.29	0.00367	0.227	NR2F1-AS1
chr7	158849499	158849853	1.29	0.0362	0.509	VIPR2
chr14	99690902	99691105	1.29	0.0433	0.535	BCL11B
chr3	108381019	108381674	1.29	0.00089	0.134	CIP2A
chr8	143905702	143905962	1.29	0.0398	0.521	GML
chr12	84212732	84212964	1.29	0.0102	0.337	SLC6A15
chr1	15786905	15787078	1.29	0.041	0.525	CELA2A
chr11	113911697	113912011	1.29	0.0252	0.454	ZBTB16
chr2	192772338	192772576	1.29	0.0147	0.381	CAVIN2
chrX	106980150	106980591	1.29	0.00311	0.212	TSC22D3
chr8	104183729	104184135	1.29	0.00239	0.192	BAALC-AS1
chr7	143070559	143070754	1.29	0.0394	0.52	LOC100507507
chr4	165173468	165173723	1.29	0.0338	0.499	ANP32C
chrX	67365992	67366247	1.29	0.0113	0.349	OPHN1
chr6	131117445	131117852	1.29	0.00383	0.232	SMLR1
chr6	153572978	153573234	1.29	0.023	0.441	RGS17
chr7	147138896	147139144	1.28	0.0233	0.443	MIR548F4
chr10	76681539	76681925	1.28	0.0019	0.179	LOC101929165
chr20	11241375	11241658	1.28	0.0261	0.458	LOC339593
chr6	112617358	112617694	1.28	0.000245	0.072	LAMA4
chr9	28073170	28073552	1.28	0.0152	0.385	C9orf72
chr14	56442927	56443251	1.28	0.00323	0.216	PELI2
chr4	79513624	79513817	1.28	0.0249	0.452	ANXA3
chr1	168375256	168375637	1.28	0.000573	0.108	LOC100505918
chr2	45183280	45183455	1.28	0.0187	0.412	SIX3
chr1	48909947	48910239	1.28	0.0461	0.544	SPATA6
chr18	54230729	54231336	1.28	0.0171	0.402	TXNL1
chr14	68661923	68662184	1.28	0.00221	0.188	RAD51B
chr1	183279965	183280220	1.28	0.0262	0.46	NMNAT2
chr20	52324462	52324746	1.28	0.0471	0.546	LOC105372672
chr5	105218749	105219118	1.27	0.00906	0.324	RAB9BP1
chr8	142714495	142714767	1.27	0.0343	0.501	MIR1302-7
chr15	78707813	78708273	1.27	0.0154	0.387	IREB2
chrX	135790402	135790813	1.27	0.0372	0.512	ARHGEF6
chr7	44217196	44217827	1.27	6.17E-05	0.0416	GCK
chr6	82112111	82112330	1.27	0.0166	0.396	TENT5A
chr8	116681056	116681390	1.27	0.000444	0.0967	TRPS1
chrX	132009727	132010822	1.27	0.00178	0.173	HS6ST2
chr18	67255637	67255856	1.27	0.0332	0.496	LOC105372179
chr9	125133122	125133372	1.27	0.0103	0.337	PTGS1
chr15	90203894	90204416	1.27	0.0296	0.479	KIF7
chr4	178270381	178270588	1.27	0.0155	0.388	NEIL3
chr17	9162009	9162236	1.27	0.0363	0.509	LOC101928266
chr6	116104733	116105201	1.27	0.007	0.291	LINC02534
chr5	128508275	128508610	1.27	0.0366	0.51	MIR4633
chr4	53885996	53886389	1.27	0.00999	0.335	RASL11B
chr10	98824963	98825288	1.27	0.00695	0.291	SLIT1-AS1
chr15	60884616	60884906	1.26	0.0019	0.179	RORA
chr6	19537074	19537680	1.26	0.00103	0.138	LOC105374960
chr15	68984038	68984389	1.26	0.0021	0.185	CORO2B
chr7	158934935	158935296	1.26	0.0126	0.362	VIPR2
chr1	200807181	200807412	1.26	0.00929	0.327	GPR25
chr9	89255065	89255431	1.26	0.00669	0.287	TUT7
chr22	17576537	17576745	1.26	0.0395	0.52	IL17RA
chr4	53273717	53274123	1.26	0.000822	0.13	USP46
chr5	38831976	38832202	1.26	0.0482	0.549	OSMR-AS1
chr9	127516690	127516945	1.26	0.0274	0.467	NR6A1
chr9	79249327	79249665	1.26	0.0402	0.522	PRUNE2
chr2	89249613	89249868	1.26	0.00406	0.236	MIR4436A
chr11	18007701	18007917	1.25	0.0199	0.422	SERGEF
chr10	131651859	131652160	1.25	0.0341	0.501	MIR4297
chrX	134042605	134042854	1.25	0.0192	0.418	MOSPD1
chr8	9472935	9473251	1.25	0.0285	0.474	TNKS
chr14	61835107	61835385	1.25	0.0141	0.377	PRKCH
chr6	154112291	154112523	1.25	0.0387	0.518	OPRM1
chr13	107173628	107173803	1.25	0.0253	0.455	EFNB2
chr16	53766109	53767013	1.25	1.23E-05	0.0185	FTO
chr21	33629237	33629529	1.25	0.00228	0.19	MIS18A
chr2	148187891	148188514	1.25	0.00689	0.29	ACVR2A
chr20	25003422	25003762	1.25	0.0116	0.351	ACSS1
chr3	48408730	48409125	1.25	0.0119	0.355	FBXW12
chr2	202964173	202964570	1.25	0.0469	0.546	LOC729224
chr13	52973818	52974222	1.25	0.0059	0.272	THSD1
chr12	89847452	89847654	1.25	0.0495	0.552	GALNT4
chr3	101893914	101894262	1.25	0.0361	0.509	LOC101929411
chr6	57606977	57607246	1.25	0.0284	0.473	MIR548U
chr5	157256084	157256598	1.25	0.0179	0.406	CLINT1
chr6	119494020	119494332	1.25	0.0211	0.428	FAM184A
chr7	103892899	103893171	1.25	0.0215	0.432	ORC5
chr4	175795144	175795444	1.25	0.00302	0.21	LOC101928551
chr8	98182938	98183168	1.25	0.0284	0.473	TSPYL5
chr5	60600829	60601079	1.24	0.00885	0.321	ZSWIM6
chr13	101197022	101197904	1.24	9.46E-08	0.0012	GGACT
chr17	2388238	2388504	1.24	0.0313	0.488	METTL16
chr16	28341644	28341918	1.24	0.0486	0.55	NPIPB6
chr10	120091786	120092188	1.24	0.00877	0.32	FAM204A
chr9	66553274	66553605	1.24	0.0222	0.437	LOC728673
chr6	122611355	122611598	1.24	0.0489	0.551	HSF2
chr3	147987595	147987992	1.24	0.00732	0.298	LINC02046
chr18	44741988	44742411	1.24	0.0179	0.406	SKOR2
chr6	89455668	89455915	1.24	0.0486	0.55	LOC101928936
chr4	119260017	119260199	1.24	0.0486	0.55	PRSS12
chr1	216165943	216166299	1.24	0.00609	0.275	LOC102723833
chr8	98816909	98817527	1.24	0.000733	0.122	LAPTM4B
chr2	235639109	235639501	1.24	0.0495	0.552	LINC01173
chr18	43169725	43170068	1.24	0.0411	0.526	SLC14A2
chr20	46551227	46551511	1.24	0.0486	0.55	LINC01523
chr11	44505906	44506097	1.24	0.0348	0.503	CD82
chr7	131714909	131715133	1.24	0.027	0.465	LOC101928782
chrX	9867635	9867888	1.24	0.0486	0.55	SHROOM2
chr9	91362804	91363008	1.24	0.0156	0.388	MIR4289
chr5	124990940	124991206	1.23	0.0393	0.519	LINC02240
chr3	71493526	71493912	1.23	0.0437	0.537	MIR1284
chr8	134783179	134783493	1.23	0.047	0.546	LOC101927798
chr10	24746454	24746778	1.23	0.0298	0.481	KIAA1217
chr11	606263	606703	1.23	0.00363	0.226	IRF7
chr11	76058393	76059191	1.23	0.00396	0.235	THAP12
chr10	57260809	57261086	1.23	0.0474	0.546	MTRNR2L5
chr1	242149199	242149445	1.23	0.0134	0.37	MAP1LC3C
chr7	85093527	85093912	1.23	0.033	0.495	LINC00972
chr2	147741543	147741855	1.23	0.0289	0.475	PABPC1P2
chr17	42994363	42994602	1.23	0.0404	0.522	GFAP
chr18	42087786	42088083	1.23	0.0381	0.515	LINC01478
chr21	32770219	32770501	1.23	0.0106	0.341	TIAM1
chr4	188691551	188691834	1.23	0.0397	0.521	LINC02492
chr2	178209123	178209355	1.23	0.0383	0.516	MIR6512
chrX	41593852	41594149	1.23	0.0446	0.54	GPR82
chr6	30411489	30412144	1.23	0.0178	0.406	HLA-E
chr3	124017493	124018005	1.22	0.0392	0.519	MIR6083
chr9	110058207	110058568	1.22	0.0399	0.521	RAD23B
chr2	153322583	153322870	1.22	0.00288	0.207	FMNL2
chrX	115074485	115074811	1.22	0.0408	0.524	DANT2
chr9	33381484	33381719	1.22	0.0392	0.519	AQP7
chrX	49139068	49139422	1.22	0.0346	0.502	PPP1R3F
chr6	64527067	64527333	1.22	0.0155	0.388	PHF3
chr22	19542322	19542893	1.22	0.00325	0.217	LINC00895
chr16	66542216	66542515	1.22	0.00294	0.209	BEAN1-AS1
chr3	111665947	111666737	1.22	1.37E-06	0.00519	ABHD10
chr10	579243	579519	1.22	0.0493	0.552	LOC101930421
chr4	129492867	129493183	1.22	0.0176	0.405	LOC100507487
chr16	74260667	74260875	1.22	0.0398	0.521	LOC101928035
chr22	30707482	30707717	1.22	0.0204	0.425	TBC1D10A
chr14	103105599	103105855	1.22	0.0443	0.539	RCOR1
chr10	25005125	25005573	1.22	0.0138	0.374	ARHGAP21
chr22	37899943	37900152	1.22	0.0354	0.506	CARD10
chr6	7219603	7219999	1.22	0.0171	0.401	SSR1
chr5	93184362	93184856	1.22	0.00337	0.219	POU5F2
chr17	72755699	72755957	1.22	0.00835	0.314	MIR3615
chr2	28579049	28579480	1.22	0.0248	0.452	FOSL2
chr2	162919840	162920194	1.22	0.00346	0.221	DPP4
chr11	129959092	129959345	1.22	0.0437	0.537	APLP2
chr2	201201755	201202509	1.22	8.32E-06	0.0155	SPATS2L
chrX	76235187	76235683	1.22	0.00134	0.153	MIR325HG
chr1	114084683	114085039	1.21	0.0397	0.521	MAGI3
chr16	68361940	68362169	1.21	0.0411	0.526	PRMT7
chr2	139473770	139474039	1.21	0.0371	0.512	NXPH2
chrX	18811684	18812201	1.21	0.0225	0.438	PHKA2-AS1
chr10	53764145	53764403	1.21	0.0246	0.451	CSTF2T
chr2	154019637	154019888	1.21	0.0293	0.478	RPRM
chr7	125942737	125942966	1.21	0.0335	0.498	MIR592
chr4	189365532	189366022	1.21	0.0128	0.365	LINC01060
chr6	159546034	159546293	1.21	0.0239	0.447	FNDC1
chr4	181749635	181749973	1.21	0.00717	0.295	LINC00290
chr11	128604416	128604720	1.21	0.0191	0.416	SENCR
chr7	116426553	116426786	1.21	0.0232	0.442	CAPZA2
chr10	63392161	63392403	1.21	0.0397	0.521	CABCOCO1
chr1	56333632	56333850	1.21	0.0494	0.552	LINC01753
chr11	128563823	128564193	1.21	0.00198	0.181	FLI1
chr3	129213821	129214214	1.21	0.0079	0.307	RHO
chr2	209057434	209057738	1.21	0.0416	0.528	C2orf80
chrX	40632974	40633449	1.21	0.0219	0.434	MED14
chr7	102153037	102153299	1.2	0.0146	0.381	RASA4B
chr11	76086289	76086459	1.2	0.0371	0.512	THAP12
chr4	15750730	15750943	1.2	0.0157	0.389	CD38
chr7	106007469	106007818	1.2	0.0456	0.542	NAMPT
chr6	45692282	45692780	1.2	0.00597	0.273	CLIC5
chrX	116096216	116096507	1.2	0.048	0.548	LOC100126447
chr1	93373584	93373841	1.2	0.0164	0.395	FAM69A
chr1	92292646	92292950	1.2	0.000188	0.0649	TGFBR3
chr10	11729858	11730054	1.2	0.00904	0.324	ECHDC3
chr2	18532	19115	1.2	0.00133	0.152	FAM110C
chr8	74065803	74066095	1.2	0.0358	0.508	SBSPON
chr4	158093251	158093508	1.2	0.0258	0.457	GRIA2
chr8	102353978	102354354	1.2	0.00546	0.265	NACAP1
chr2	60992283	60992593	1.2	0.0408	0.525	PAPOLG
chr3	50682126	50682331	1.2	0.0441	0.538	MAPKAPK3
chr6	108145455	108145666	1.2	0.0181	0.408	SCML4
chr13	110810159	110810342	1.2	0.0459	0.543	LOC105370361
chr6	109657342	109658263	1.2	0.000198	0.0661	CD164
chr3	158188676	158189043	1.2	0.036	0.508	UC.134
chr6	130046308	130046963	1.2	0.00272	0.201	ARHGAP18
chr18	3643739	3644209	1.2	0.00594	0.272	DLGAP1-AS2
chr5	57145945	57146237	1.19	0.0105	0.34	LINC02225
chr1	224820395	224821096	1.19	0.00718	0.295	CNIH3
chr7	28402510	28402720	1.19	0.0385	0.517	CREB5
chr3	36946207	36946509	1.19	0.00947	0.329	TRANK1
chr3	72314556	72314971	1.19	0.025	0.453	LINC00870
chr3	38823702	38823981	1.19	0.0141	0.378	SCN10A
chr4	178237537	178238035	1.19	0.0182	0.409	NEIL3
chr7	76131003	76131417	1.19	0.0107	0.342	UPK3B
chr2	45031622	45032487	1.19	8.85E-05	0.0493	LINC01833
chr16	67427321	67427562	1.19	0.00432	0.241	TPPP3
chr2	102686692	102686914	1.19	0.0472	0.546	IL1R1
chr3	191220458	191220876	1.19	0.0408	0.524	PYDC2
chr2	211228039	211228526	1.19	0.0211	0.429	LANCL1-AS1
chr7	113338554	113338947	1.19	0.00619	0.278	PPP1R3A
chr5	6435490	6435786	1.19	0.0329	0.495	UBE2QL1
chr17	34458933	34459115	1.19	0.0228	0.439	CCL4
chr6	82969922	82970543	1.19	0.000612	0.111	IBTK
chr7	36247481	36247777	1.19	0.0444	0.539	EEPD1
chr2	23728175	23728421	1.19	0.00602	0.274	KLHL29
chr1	3786311	3786740	1.18	0.00617	0.278	DFFB
chr7	46565358	46565915	1.18	0.00608	0.275	LOC730338
chr22	18543976	18544382	1.18	0.0162	0.393	PEX26
chr4	187509001	187509289	1.18	0.0305	0.484	MTNR1A
chr2	214319995	214320863	1.18	0.000594	0.11	SPAG16
chr3	191069846	191070222	1.18	0.0261	0.459	UTS2B
chr2	39011739	39012098	1.18	0.0451	0.541	GEMIN6
chr4	120715909	120716298	1.18	0.0219	0.434	LINC01365
chr4	109696025	109696273	1.18	0.0268	0.464	ETNPPL
chr16	24505144	24505494	1.18	0.00629	0.28	RBBP6
chr8	141563242	141563524	1.18	0.00601	0.274	CHRAC1
chr2	1826996	1827351	1.18	0.0485	0.55	PXDN
chr14	94983946	94984721	1.18	0.000971	0.135	SERPINA12
chr10	74372132	74372550	1.18	0.0318	0.49	MICU1
chr7	1060295	1060714	1.18	0.0118	0.354	MIR339
chr1	234137662	234137868	1.18	0.035	0.504	SLC35F3
chr2	54091014	54091345	1.18	0.031	0.486	GPR75-ASB3
chr12	18857405	18857602	1.18	0.0481	0.549	PLCZ1
chr15	55610331	55610661	1.18	0.0478	0.548	PIGB
chr2	184733025	184733768	1.18	0.00259	0.198	MIR548AE1
chr7	98348689	98349176	1.17	0.0194	0.419	NPTX2
chr10	3948768	3949270	1.17	0.039	0.519	LOC105376365
chr6	154869173	154869944	1.17	0.00548	0.265	CNKSR3
chr7	13302636	13302888	1.17	0.0121	0.358	ARL4A
chr7	140324231	140324509	1.17	0.0025	0.194	DENND2A
chr6	58296896	58297177	1.17	0.0275	0.468	LINC00680
chr5	56516274	56516618	1.17	0.0147	0.381	GPBP1
chr6	144662117	144662630	1.17	0.00322	0.216	UTRN
chr6	84930613	84930848	1.17	0.032	0.491	CEP162
chr19	53324475	53324722	1.17	0.0401	0.522	ZNF28
chr17	57771011	57771234	1.17	0.0318	0.49	VMP1
chr2	175468096	175468323	1.17	0.046	0.544	WIPF1
chr8	47971581	47971916	1.17	0.0201	0.422	LOC100287846
chr10	23324526	23324870	1.17	0.00468	0.249	MSRB2
chr1	160854284	160854928	1.17	0.00191	0.179	ITLN1
chr1	42276218	42276374	1.17	0.0463	0.544	HIVEP3
chr2	8573376	8573822	1.17	0.0143	0.379	LINC00299
chr1	24621226	24621433	1.17	0.0462	0.544	GRHL3
chr9	18297555	18297779	1.17	0.00797	0.308	ADAMTSL1
chr7	1582702	1583020	1.17	0.0395	0.52	LOC100128653
chr1	237176046	237176819	1.17	0.00326	0.217	MT1HL1
chr9	111784979	111785449	1.17	0.0432	0.535	CTNNAL1
chrX	43536291	43536756	1.17	0.00909	0.324	MAOA
chr4	157684758	157685084	1.17	0.0461	0.544	PDGFC
chrX	104568718	104568967	1.17	0.022	0.434	TEX13A
chr6	105879200	105879378	1.17	0.0308	0.484	PREP
chr3	155138702	155139154	1.17	0.0192	0.416	PLCH1-AS2
chr10	35517080	35517502	1.17	0.0237	0.445	CCNY
chr13	94997730	94998362	1.17	0.016	0.391	DCT
chr1	84819464	84819937	1.17	0.00245	0.193	UOX
chrX	9750028	9750236	1.17	0.0285	0.474	SHROOM2
chr7	133825760	133826342	1.16	0.0186	0.412	LRGUK
chr3	50152810	50152998	1.16	0.029	0.476	RBM5-AS1
chr13	101090655	101090948	1.16	0.00342	0.22	PCCA-AS1
chr7	34198439	34198896	1.16	0.0173	0.403	BMPER
chr3	153621326	153621629	1.16	0.00848	0.316	LINC02006
chr8	26295202	26295416	1.16	0.041	0.525	BNIP3L
chr14	81678224	81678509	1.16	0.0204	0.425	GTF2A1
chr16	12613641	12613884	1.16	0.0492	0.552	MIR4718
chr6	150875514	150875850	1.16	0.0199	0.421	PLEKHG1
chr5	99237684	99238059	1.16	0.00224	0.189	LINC02113
chr6	98034076	98034562	1.16	0.0189	0.414	MIR548H3
chr10	79313445	79314212	1.16	0.000116	0.0521	KCNMA1
chr15	96752298	96752993	1.16	0.00486	0.253	NR2F2
chr17	6295878	6296288	1.16	0.0399	0.521	AIPL1
chr2	222922024	222922251	1.16	0.0175	0.404	CCDC140
chr12	76341074	76341323	1.16	0.0362	0.509	PHLDA1
chr7	157455831	157456315	1.16	0.0161	0.392	MIR153-2
chr12	125353736	125354117	1.16	0.0351	0.505	SCARB1
chr2	236462185	236462721	1.16	0.00229	0.19	TNRC17
chr6	19211542	19211766	1.15	0.0414	0.527	LOC101928519
chr4	95378988	95379233	1.15	0.02	0.422	PDLIM5
chr2	134192978	134193205	1.15	0.0314	0.488	NCKAP5
chr13	53436526	53436821	1.15	0.036	0.508	PCDH8
chr1	90446168	90446495	1.15	0.0473	0.546	GEMIN8P4
chr7	1115452	1115805	1.15	0.0262	0.46	GPER1
chr2	201200076	201200744	1.15	1.16E-05	0.0185	SPATS2L
chr8	37688661	37689074	1.15	0.00749	0.301	BRF2
chr9	93148949	93149223	1.15	0.0291	0.476	LINC01508
chr9	91572516	91572852	1.15	0.0401	0.522	C9orf47
chr14	103006285	103006475	1.15	0.0311	0.487	MIR4309
chr12	131118472	131118670	1.15	0.0486	0.55	RIMBP2
chr9	112768992	112769312	1.15	0.0233	0.442	AKAP2
chr4	30855908	30856130	1.15	0.0432	0.535	PCDH7
chrX	2237112	2237430	1.15	0.0199	0.421	ZBED1
chr13	32833334	32833539	1.15	0.0268	0.463	ZAR1L
chr4	119478488	119478779	1.15	0.02	0.422	LOC729218
chr2	65244612	65244820	1.15	0.0497	0.553	SLC1A4
chr3	23711139	23711462	1.15	0.00241	0.192	UBE2E1
chr12	124181209	124181612	1.15	0.0387	0.518	ATP6V0A2
chr20	60243894	60244229	1.15	0.0213	0.43	LOC100128310
chr7	92748462	92748861	1.15	0.003	0.21	SAMD9
chr15	96663112	96663534	1.15	0.0259	0.457	NR2F2
chr5	102117876	102118131	1.15	0.0469	0.546	PAM
chr4	28445450	28445888	1.15	0.0227	0.439	MIR4275
chr3	164977425	164977916	1.14	0.0149	0.382	LINC01322
chr2	194559937	194560439	1.14	0.0273	0.467	LINC01821
chr21	33754352	33754839	1.14	0.0102	0.337	SNORA80A
chr7	149066643	149066978	1.14	0.0217	0.433	LOC155060
chr2	210341600	210341934	1.14	0.0363	0.509	MAP2
chr4	170863620	170863967	1.14	0.0041	0.237	LINC02275
chr3	71730321	71730758	1.14	0.0223	0.437	EIF4E3
chr1	43910582	43910797	1.14	0.0396	0.521	MIR6735
chr3	153741054	153741358	1.14	0.0313	0.488	ARHGEF26
chr11	57244383	57244690	1.14	0.0164	0.395	RTN4RL2
chrX	133711789	133712253	1.14	0.00879	0.32	LINC00629
chrX	23860059	23860356	1.14	0.035	0.505	SAT1
chr16	81566176	81566632	1.14	0.0212	0.43	MIR7854
chr14	100913008	100913209	1.14	0.0406	0.524	WDR25
chr5	53388852	53389363	1.14	0.0146	0.381
chr3	191439799	191440195	1.14	0.00702	0.292	PYDC2
chr11	10690759	10691598	1.14	0.00275	0.202	MRVI1
chr4	147182226	147182592	1.13	0.026	0.458	REELD1
chr11	100315891	100316237	1.13	0.0214	0.431	ARHGAP42
chr20	61354646	61354906	1.13	0.0145	0.38	NTSR1
chr17	3351048	3351467	1.13	0.037	0.511	OR1E2
chr1	94746893	94747586	1.13	0.000935	0.134	ARHGAP29
chr22	46450423	46450599	1.13	0.0312	0.487	PRR34
chr6	118116436	118116907	1.13	0.0474	0.547	SLC35F1
chr2	28694144	28694634	1.13	0.0159	0.391	PLB1
chr7	142510964	142511525	1.13	0.00542	0.265	PRSS3P2
chr9	4290041	4290491	1.13	0.00852	0.317	GLIS3
chr1	177882749	177883130	1.13	0.0145	0.38	SEC16B
chr8	80199937	80200585	1.13	0.0133	0.369	STMN2
chr9	101172565	101172958	1.13	0.00187	0.178	TBC1D2
chr5	119391437	119391936	1.13	0.00926	0.326	PRR16
chr2	175214785	175215003	1.13	0.0319	0.49	SP9
chr15	37190789	37191101	1.13	0.0475	0.547	LOC145845
chr7	38531625	38531965	1.13	0.0151	0.384	AMPH
chr3	69740135	69740711	1.12	0.000988	0.136	MITF
chr3	11920435	11920631	1.12	0.0444	0.539	TAMM41
chr4	77617304	77617811	1.12	0.0251	0.453	MIR548AH
chr2	98344753	98345171	1.12	0.0364	0.51	ZAP70
chr19	43714801	43715290	1.12	0.00492	0.254	PSG4
chr5	140855342	140855613	1.12	0.00504	0.257	PCDHGC3
chr2	106013845	106014018	1.12	0.00102	0.137	FHL2
chr12	131886864	131887234	1.12	0.0191	0.416	LINC02370
chr19	54992354	54992794	1.12	0.0047	0.249	CDC42EP5
chr14	74515042	74515356	1.12	0.038	0.514	BBOF1
chr16	23549839	23550237	1.12	0.034	0.5	EARS2
chr6	116538087	116538492	1.12	0.0181	0.408	TSPYL4
chr12	130671227	130671780	1.12	0.0149	0.382	FZD10
chr4	103421570	103421767	1.12	0.0239	0.447	NFKB1
chr8	27252642	27253010	1.12	0.039	0.519	MIR6842
chr12	99849107	99849469	1.12	0.0478	0.548	FAM71C
chr5	102367255	102367653	1.12	0.00796	0.308	GIN1
chr21	37212514	37212972	1.12	0.0287	0.475	PPP1R2P2
chr12	14556314	14557103	1.12	1.13E-05	0.0185	ATF7IP
chr8	144582816	144583039	1.12	0.0109	0.343	SNORD149
chr8	81942041	81942344	1.12	0.00961	0.331	PAG1
chr2	61897708	61898546	1.12	0.00693	0.291	XPO1
chr11	129328271	129328568	1.11	0.0146	0.381	BARX2
chr17	56408511	56408914	1.11	0.00305	0.21	MIR142
chr8	1916076	1916685	1.11	0.00883	0.321	KBTBD11-OT1
chr10	124069833	124070111	1.11	0.000474	0.0995	BTBD16
chr4	174281867	174282278	1.11	0.00246	0.193	SAP30
chrX	70199374	70199704	1.11	0.0244	0.45	SLC7A3
chr2	162915592	162916274	1.11	0.000141	0.0582	DPP4
chrX	106170817	106171149	1.11	0.0222	0.437	CLDN2
chr9	6944008	6944791	1.11	0.00233	0.19	KDM4C
chr9	80645750	80645977	1.11	0.00319	0.215	GNAQ
chr19	3568696	3568875	1.11	0.00124	0.148	HMG20B
chr1	156931457	156932010	1.11	0.0015	0.161	MIR765
chr19	13209124	13209494	1.11	0.0346	0.502	LYL1
chr3	133547478	133547810	1.11	0.0202	0.423	SRPRB
chr12	124724959	124725548	1.11	0.0151	0.384	RFLNA
chr5	162762010	162762233	1.11	0.0241	0.448	CCNG1
chr16	9759644	9759952	1.11	0.0109	0.345	LINC01195
chr13	50995573	50996328	1.11	0.0126	0.362	DLEU1-AS1
chr1	219445203	219445923	1.11	0.0329	0.495	LYPLAL1
chr11	33692207	33692703	1.1	0.0164	0.395	C11orf91
chr3	42039344	42039717	1.1	0.0265	0.462	ULK4
chr2	46889990	46890369	1.1	0.0168	0.399	SOCS5
chr9	34593002	34593285	1.1	0.0206	0.425	CNTFR
chr4	184064152	184064563	1.1	0.0195	0.419	WWC2
chr2	132274115	132274530	1.1	0.00807	0.31	CCDC74A
chr12	74505516	74506152	1.1	0.0116	0.351	LOC100507377
chr12	10344524	10344825	1.1	0.0324	0.493	TMEM52B
chr17	25735316	25735820	1.1	0.0227	0.439	TBC1D3P5
chrX	57937067	57937327	1.1	0.00554	0.266	ZXDA
chr8	42147828	42148296	1.1	0.0257	0.457	IKBKB
chr5	88129152	88129481	1.1	0.0207	0.426	MEF2C
chr12	111372007	111372649	1.1	0.000727	0.122	LINC01405
chr2	36899444	36899674	1.1	0.0391	0.519	VIT
chr7	143189095	143189485	1.1	0.00835	0.314	TAS2R41
chr7	83673368	83673680	1.1	0.0307	0.484	SEMA3A
chrX	63150123	63150392	1.1	0.0159	0.391	MIR1468
chr5	86205329	86205725	1.1	0.0206	0.425	LINC02059
chr7	112212204	112212514	1.09	0.0118	0.354	LOC100996249
chr2	57604199	57604410	1.09	0.0439	0.537	VRK2
chr18	44257649	44257921	1.09	0.0256	0.457	LOXHD1
chr12	125318303	125318740	1.09	0.00235	0.19	SCARB1
chr22	32865920	32866202	1.09	0.00575	0.27	FBXO7
chr4	40516703	40517427	1.09	0.0129	0.365	RBM47
chr1	79148795	79149092	1.09	0.0331	0.496	IFI44
chr1	201562468	201562748	1.09	0.00913	0.324	NAV1
chr3	31950154	31950524	1.09	0.0141	0.377	ZNF860
chr12	88061269	88062022	1.09	0.0014	0.155	LINC02258
chr1	236634779	236635351	1.09	0.00223	0.188	LGALS8
chr14	31598073	31598518	1.09	0.0083	0.314	HECTD1
chr1	215768648	215768896	1.09	0.0385	0.517	KCTD3
chr9	115128942	115129265	1.09	0.0444	0.539	HSDL2
chr3	177215872	177216548	1.09	0.000844	0.13	LINC00578
chr5	101974573	101974976	1.09	0.0143	0.379	LINC00491
chr8	21601742	21602028	1.09	0.00194	0.18	GFRA2
chr12	132536288	132536621	1.09	0.0136	0.372	SNORA49
chr9	73125079	73125584	1.09	0.038	0.515	KLF9
chr11	94467619	94468046	1.09	0.000384	0.0887	LOC105369438
chr7	106505576	106505831	1.09	0.00136	0.153	PIK3CG
chr6	134217489	134217903	1.09	0.00237	0.191	TCF21
chr1	168069792	168070195	1.09	0.0149	0.383	GPR161
chr9	126851911	126852431	1.09	0.0129	0.365	LHX2
chr2	157323443	157323928	1.09	0.02	0.422	GPD2
chr8	22562581	22562767	1.09	0.000109	0.0516	EGR3
chr13	73915758	73916262	1.08	0.0409	0.525	LINC00392
chr10	98392808	98393072	1.08	0.0194	0.419	TM9SF3
chr9	86226501	86226775	1.08	0.034	0.5	IDNK
chr1	49085168	49085665	1.08	0.0119	0.356	SPATA6
chr4	103599279	103599612	1.08	0.0224	0.437	MANBA
chr5	70767082	70767326	1.08	0.0498	0.553	BDP1
chr3	17902275	17902976	1.08	0.00211	0.185	LOC339862
chr11	134517154	134517527	1.08	0.0184	0.411	LOC729305
chr10	34985383	34985820	1.08	0.00177	0.173	PARD3
chr9	130571859	130572334	1.08	0.0111	0.346	LOC102723566
chr6	137910575	137910904	1.08	0.00314	0.213	LOC102723649
chr4	185321451	185322177	1.08	0.0111	0.347	LINC02362
chr1	164599904	164600186	1.08	0.047	0.546	PBX1
chr5	142200718	142200894	1.08	0.00372	0.228	ARHGAP26-AS1
chr2	145275863	145276122	1.08	0.00909	0.324	ZEB2-AS1
chr10	80872980	80873227	1.08	0.0213	0.431	ZMIZ1
chr1	25864975	25865270	1.08	0.0223	0.437	LDLRAP1
chr8	134668279	134668597	1.08	0.022	0.435	LOC105375773
chr16	30030069	30030322	1.08	0.00853	0.317	C16orf92
chr3	192549068	192549916	1.08	0.00659	0.284	MB21D2
chr3	128947848	128948343	1.08	0.0198	0.421	COPG1
chrX	64897738	64898231	1.08	0.0326	0.494	MSN
chr13	82214036	82214398	1.08	0.0473	0.546	LINC00564
chr1	48349703	48349997	1.08	0.00301	0.21	TRABD2B
chr4	53531770	53532159	1.07	0.0464	0.544	USP46-AS1
chr7	63975593	63976150	1.07	0.0125	0.362	ZNF680
chr4	96284556	96285458	1.07	0.000821	0.13	UNC5C
chr1	19029861	19030388	1.07	0.0098	0.334	PAX7
chr3	61789702	61789929	1.07	0.0435	0.537	PTPRG
chr11	61099826	61100011	1.07	0.041	0.525	TKFC
chr4	30736251	30736697	1.07	0.00228	0.19	PCDH7
chr4	95409828	95410183	1.07	0.0462	0.544	PDLIM5
chr7	128587217	128587663	1.07	0.0195	0.419	IRF5
chr7	9136930	9137688	1.07	0.00585	0.272	PER4
chrX	64821493	64821803	1.07	0.0281	0.472	FRMD8P1
chr12	115093788	115094139	1.07	0.0125	0.361	TBX3
chr3	112418354	112418867	1.07	0.00877	0.32	LINC02042
chr6	98313582	98313861	1.07	0.0352	0.506	MIR2113
chr14	89334998	89335285	1.07	0.0148	0.382	TTC8
chr2	886549	886812	1.07	0.0091	0.324	LINC01939
chr4	156347696	156348546	1.07	0.00302	0.21	MAP9
chr6	117202405	117202738	1.07	0.00636	0.281	RFX6
chr16	79632764	79633017	1.07	0.0393	0.519	MAF
chr8	131530528	131530788	1.07	0.0303	0.483	ASAP1
chr5	83514414	83514786	1.07	0.0434	0.536	EDIL3
chr1	107560257	107560666	1.07	0.0174	0.403	PRMT6
chr12	68799949	68800521	1.07	0.00197	0.181	LINC02384
chr3	13545943	13546395	1.07	3.72E-05	0.0317	HDAC11
chr16	66312644	66312867	1.07	0.0338	0.499	CDH5
chr6	133873067	133873483	1.07	0.00525	0.261	LINC01312
chr2	121796121	121796812	1.07	0.0241	0.448	GLI2
chr18	33043130	33043551	1.06	0.00872	0.32	INO80C
chr12	55044177	55044617	1.06	0.00627	0.28	DCD
chr2	10902827	10903364	1.06	0.00347	0.222	ATP6V1C2
chr10	61807869	61808330	1.06	0.0487	0.55	LINC01553
chr18	68044507	68044854	1.06	0.048	0.548	LINC01910
chr19	16683713	16684040	1.06	0.00451	0.246	SLC35E1
chr6	115262067	115262508	1.06	0.0293	0.478	LINC02534
chr12	29338625	29338875	1.06	0.0304	0.484	FAR2
chr12	75629860	75630489	1.06	0.0075	0.301	LOC100130268
chr17	67209531	67209891	1.06	0.0391	0.519	PRO1804
chr7	6489559	6489794	1.06	0.0106	0.341	DAGLB
chr16	49642617	49643136	1.06	0.0113	0.349	ZNF423
chr1	5700775	5701364	1.06	0.0175	0.404
chr5	68813474	68813946	1.06	0.0069	0.29	OCLN
chr1	233844195	233844469	1.06	0.0073	0.298	MIR4427
chr14	74528636	74529134	1.06	0.0447	0.54	ALDH6A1
chr8	117845567	117845823	1.06	0.0369	0.511	RAD21-AS1
chrX	117125802	117126479	1.06	0.000911	0.134	KLHL13
chr7	119540897	119541388	1.06	0.0283	0.473	LINC02476
chr5	72862109	72862302	1.06	0.0429	0.533	UTP15
chr8	74706045	74706386	1.05	0.0354	0.506	STAU2
chr7	76256400	76256615	1.05	0.0225	0.438	POMZP3
chr13	24863070	24863355	1.05	0.0238	0.446	C1QTNF9
chr12	89884663	89885016	1.05	0.044	0.538	GALNT4
chr3	4458622	4459104	1.05	0.00281	0.204	SUMF1
chr9	139230505	139230865	1.05	0.0404	0.522	GPSM1
chr7	86187998	86188800	1.05	0.00607	0.275	GRM3
chr21	33123119	33123461	1.05	0.0368	0.511	SCAF4
chr9	22206789	22207078	1.05	0.0108	0.343	CDKN2B
chr3	99644308	99644787	1.05	0.00552	0.266	MIR3921
chr4	102004350	102004678	1.05	0.0253	0.455	MIR8066
chr8	67372065	67372508	1.05	0.0346	0.502	ADHFE1
chr3	173656023	173656434	1.05	0.0478	0.548	NLGN1-AS1
chr3	140768663	140768882	1.05	0.0128	0.364	SPSB4
chr14	102591891	102592257	1.05	0.0103	0.337	WDR20
chr4	10532220	10532407	1.05	0.0129	0.365	ZNF518B
chr13	48975115	48975392	1.05	0.0141	0.378	LPAR6
chr12	89147353	89147858	1.05	0.028	0.472	KITLG
chr5	102143473	102143973	1.05	0.00128	0.15	PAM
chr1	48750273	48750649	1.05	0.0298	0.481	SLC5A9
chr8	132847306	132848376	1.05	0.000402	0.0915	EFR3A
chr3	168588513	168589031	1.05	0.0137	0.373	LINC02082
chr3	27981249	27981663	1.05	0.0378	0.514	LINC01981
chr5	34958064	34958236	1.05	0.0492	0.552	DNAJC21
chr3	27984482	27984965	1.05	0.0158	0.391	LINC01981
chr9	124411211	124411388	1.05	0.0417	0.528	DAB2IP
chr18	8665431	8665927	1.05	0.00999	0.335	GACAT2
chr17	56415348	56415651	1.05	0.00173	0.172	TSPOAP1-AS1
chr11	87174580	87174882	1.05	0.022	0.434	LOC105369423
chr12	93414499	93414783	1.05	0.0341	0.501	EEA1
chr20	40104700	40105147	1.05	0.0228	0.439	EMILIN3
chr4	169436445	169436861	1.05	0.00105	0.138	PALLD
chr6	85478756	85478961	1.05	0.0185	0.411	TBX18
chr2	236579357	236579574	1.04	0.0121	0.358	TNRC17
chr12	65212124	65212409	1.04	0.0498	0.553	TBC1D30
chr1	168080411	168080842	1.04	0.0114	0.35	GPR161
chr2	180133117	180133319	1.04	0.00423	0.238	SESTD1
chr3	188650519	188650928	1.04	0.0146	0.381	TPRG1-AS1
chrX	55161656	55162094	1.04	0.0104	0.338	FAM104B
chr11	125170526	125171251	1.04	0.00121	0.147	PKNOX2
chr18	9792618	9792917	1.04	0.0174	0.404	RAB31
chr4	170864269	170864556	1.04	0.0228	0.439	LINC02275
chr8	135594328	135595022	1.04	0.00281	0.204	ZFAT-AS1
chrX	151985709	151985947	1.04	0.0387	0.518	CETN2
chr3	42791501	42791762	1.04	0.0259	0.457	CCDC13-AS1
chr5	154351948	154352389	1.04	0.0134	0.37	MRPL22
chr8	60688288	60688821	1.04	0.0264	0.461	CA8
chr13	111151845	111152669	1.04	0.00863	0.319	COL4A2-AS1
chr1	229361246	229361477	1.04	0.00057	0.108	RAB4A
chr7	107142118	107142317	1.04	0.0425	0.531	GPR22
chr13	53359964	53360332	1.04	0.0159	0.391	MIR759
chr4	111430081	111430301	1.04	0.0309	0.485	ENPEP
chr4	71409909	71410535	1.04	0.00348	0.222	AMTN
chr9	14170920	14171365	1.03	0.00489	0.254	NFIB
chrX	99634468	99634700	1.03	0.032	0.491	PCDH19
chr4	148282885	148283404	1.03	0.00136	0.153	EDNRA
chr6	18600585	18600873	1.03	0.0432	0.535	MIR548A1
chrX	30731137	30731426	1.03	0.0232	0.442	GK
chr5	128697181	128697433	1.03	0.0229	0.44	MIR4460
chr2	207094719	207095631	1.03	2.63E-05	0.0255	GPR1
chr4	28169078	28169546	1.03	0.0375	0.513	MIR4275
chr15	58731234	58731440	1.03	0.029	0.476	LIPC
chr20	189652	189890	1.03	0.0329	0.495	DEFB129
chr5	115257810	115258725	1.03	0.000162	0.0622	LVRN
chr17	33916597	33916796	1.03	0.0187	0.412	AP2B1
chr2	193280815	193281170	1.03	0.0136	0.372	TMEFF2
chr2	155309490	155309995	1.03	0.0197	0.42	LOC100144595
chr12	76329410	76329660	1.03	0.0164	0.395	PHLDA1
chr14	34608190	34608580	1.03	0.048	0.549	EGLN3
chr2	1661187	1661850	1.03	0.043	0.535	PXDN
chr1	198757669	198758163	1.03	0.00494	0.254	MIR181B1
chr20	48077578	48077862	1.03	0.0453	0.541	KCNB1
chr2	26864122	26864531	1.03	0.0456	0.542	CIB4
chr7	20553903	20554259	1.03	0.0168	0.399	ABCB5
chr3	168890817	168891767	1.03	0.00756	0.303	MECOM
chr5	149953714	149954157	1.03	0.00379	0.231	SYNPO
chr17	1974824	1975051	1.03	0.0176	0.404	HIC1
chr10	4750654	4750926	1.03	0.0368	0.511	MANCR
chr11	1072080	1072639	1.03	0.00412	0.237	MUC2
chr4	130265154	130265610	1.03	0.00532	0.262	C4orf33
chr9	35511965	35512145	1.03	0.0365	0.51	RUSC2
chr4	10530956	10531396	1.03	0.00391	0.233	ZNF518B
chr7	53417999	53418287	1.03	0.0112	0.348	POM121L12
chr18	1914526	1914802	1.03	0.00502	0.257	LINC00470
chr2	44942635	44943226	1.03	0.0076	0.303	LINC01833
chr7	81475727	81475989	1.02	0.00526	0.261	HGF
chr11	119303681	119304165	1.02	0.033	0.496	THY1
chr13	76593494	76594001	1.02	0.00725	0.296	LINC00561
chr4	164600421	164600673	1.02	0.0273	0.467	1-Mar
chr11	20359186	20359585	1.02	0.0223	0.437	HTATIP2
chr7	142746041	142746358	1.02	0.0281	0.472	OR6V1
chr2	150590443	150591120	1.02	0.00966	0.332	LINC01931
chr10	29128433	29128931	1.02	0.016	0.391	C10orf126
chr16	79320985	79321289	1.02	0.0135	0.371	MAF
chr22	43420994	43421495	1.02	0.0323	0.493	PACSIN2
chr18	48137925	48138363	1.02	0.0245	0.45	MAPK4
chr5	80233426	80233690	1.02	0.0468	0.546	RASGRF2
chr12	132601936	132602383	1.02	0.0333	0.497	DDX51
chr12	13138909	13139273	1.02	0.0328	0.495	GPRC5D-AS1
chr7	41266059	41266253	1.02	0.0456	0.542	LINC01449
chr14	105271636	105272035	1.02	0.0216	0.432	ZBTB42
chr11	15297995	15298429	1.02	0.0139	0.376	INSC
chr12	76486041	76486632	1.02	0.00547	0.265	NAP1L1
chr12	118537162	118537367	1.02	0.0114	0.35	VSIG10
chr16	70052216	70052619	1.02	0.0355	0.507	MIR1972-1
chr4	185265046	185265292	1.02	0.0361	0.509	LINC02363
chr7	128177566	128177887	1.02	0.0323	0.493	METTL2B
chr2	107254517	107254768	1.02	0.0367	0.511	CD8B2
chr4	122369277	122369880	1.02	0.00099	0.136	QRFPR
chr3	133162918	133163439	1.01	0.00919	0.325	BFSP2-AS1
chr3	194240890	194241217	1.01	0.042	0.529	LINC00884
chr15	56067497	56068176	1.01	0.000528	0.104	PRTG
chr4	30921710	30922056	1.01	0.0456	0.542	PCDH7
chr6	151384542	151384824	1.01	0.00182	0.175	MTHFD1L
chr3	169835010	169835271	1.01	0.0122	0.359	PHC3
chr5	71433543	71434099	1.01	0.0433	0.535	MAP1B
chr12	95728222	95728578	1.01	0.0488	0.551	MIR3685
chr18	11309238	11309569	1.01	0.011	0.346	LINC01928
chr8	128342242	128343038	1.01	0.00476	0.25	CCAT2
chr8	81680023	81680424	1.01	0.00385	0.232	ZNF704
chr15	31435586	31435825	1.01	0.0349	0.504	TRPM1
chr13	46709231	46709749	1.01	0.0125	0.362	CPB2
chr10	102464783	102465163	1.01	0.0341	0.5	PAX2
chr9	3898588	3899025	1.01	0.03	0.482	GLIS3-AS1
chr12	20521664	20521857	1.01	0.018	0.407	PDE3A
chr1	60345290	60345573	1	0.0169	0.399	CYP2J2
chr11	10791903	10792511	1	0.00477	0.25	CTR9
chr13	45805975	45806144	1	0.00672	0.287	KCTD4
chr20	46397208	46397627	1	0.0456	0.542	SULF2
chr6	126142548	126143431	1	0.0314	0.488	NCOA7-AS1
chr2	95858695	95859101	1	0.0244	0.45	ZNF2
chr7	89891819	89892069	1	0.021	0.428	CFAP69
chr7	105478809	105479443	1	0.000202	0.0665	ATXN7L1
chr4	146600667	146601002	1	0.0215	0.432	C4orf51
chr11	122625142	122625677	1	0.0328	0.495	CRTAM
chr10	4373268	4373635	1	0.027	0.465	LINC00703
chr14	95173842	95174268	1	0.0199	0.421	GSC
chr4	168349225	168349859	1	0.00857	0.317	SPOCK3
chr3	147116671	147117250	1	0.00108	0.138	ZIC4
chr2	229311539	229311765	1	0.0424	0.531	LINC01807
chr1	200259484	200259817	1	0.00776	0.305	LINC00862
chr20	17879202	17879614	1	0.0289	0.476	SNORD17
chrX	134083403	134083720	1	0.0379	0.514	LINC02243
chr21	32898324	32898856	1	0.000679	0.117	TIAM1
chr5	151066384	151066840	1	0.00985	0.334	SPARC
chr4	82840273	82840739	1	0.00646	0.283	RASGEF1B
chr13	84023825	84024149	1	0.0312	0.487	SLITRK1
chr11	93126020	93126420	1	0.0245	0.45	DEUP1
chrX	119115649	119116134	1	0.0176	0.404	RHOXF1P1
chr6	90661360	90661652	1	0.00205	0.183	GJA10
chr9	86954966	86955361	1	0.0313	0.487	SLC28A3
chr7	1127103	1127306	1	0.0339	0.5	GPER1
chr8	37659177	37659477	1	0.000941	0.134	ADGRA2
chr6	161971335	161971814	1	0.00302	0.21	LOC105378098
chr11	101734026	101734455	1	0.0176	0.404	CEP126
chr8	61592320	61592643	1	0.0425	0.531	CHD7
chr4	161096363	161096711	0.99	0.049	0.551	LINC02233
chr4	57944720	57945324	0.99	0.0219	0.434	IGFBP7-AS1
chr6	119491105	119491916	0.99	0.0117	0.352	FAM184A
chr22	46943235	46943684	0.99	0.0364	0.51	CELSR1
chr21	36174167	36174356	0.99	0.0333	0.497	LINC01426
chr1	118385405	118385935	0.99	0.0396	0.521	GDAP2
chr6	153633847	153634069	0.99	0.0384	0.516
chr10	74003903	74004204	0.99	0.0252	0.454	ASCC1
chr2	85241867	85242198	0.99	0.0207	0.426	KCMF1
chr5	149994453	149995290	0.99	0.000387	0.0892	SYNPO
chr4	32776652	32777003	0.99	0.00737	0.299	LINC02353
chr5	10507657	10508200	0.99	0.00876	0.32	LINC02213
chr18	8794233	8794861	0.99	0.0173	0.402	MTCL1
chr14	105198769	105199191	0.99	0.00222	0.188	ADSSL1
chrX	148591945	148592351	0.99	0.0227	0.439	IDS
chr21	36173895	36174084	0.99	0.0403	0.522	LINC01426
chr4	163090193	163090509	0.99	0.0443	0.539	FSTL5
chr1	92343873	92344278	0.99	0.024	0.448	TGFBR3
chr5	142489333	142489497	0.99	0.04	0.521	ARHGAP26-IT1
chr4	36236792	36237512	0.99	0.00218	0.187	ARAP2
chr3	48003221	48003905	0.99	0.00157	0.164	MIR1226
chr10	824929	825238	0.99	0.0414	0.527	DIP2C
chr7	111009921	111010445	0.99	0.00333	0.219	IMMP2L
chr2	162924167	162924497	0.99	0.0292	0.477	DPP4
chr3	119072173	119072469	0.99	0.0254	0.456	ARHGAP31-AS1
chr3	48836407	48836737	0.98	0.0276	0.469	PRKAR2A
chr18	72935617	72936045	0.98	0.0341	0.501	TSHZ1
chr8	68293117	68293631	0.98	0.0068	0.29	LOC102724708
chr2	58748941	58749927	0.98	0.00481	0.252	LINC01122
chr4	22515845	22515996	0.98	0.0119	0.355	ADGRA3
chr1	100222248	100222592	0.98	0.00392	0.234	FRRS1
chr12	4559012	4559267	0.98	0.0266	0.462	FGF6
chr7	111004369	111005065	0.98	0.00913	0.324	IMMP2L
chr4	30918147	30918834	0.98	0.0041	0.237	PCDH7
chr4	169562195	169562801	0.98	0.00871	0.32	PALLD
chr7	43994182	43994574	0.98	0.00892	0.322	UBE2D4
chr8	118959846	118960385	0.98	0.00209	0.184	SNORD168
chr3	46920189	46920789	0.98	0.0346	0.501	PTH1R
chr2	208087770	208088149	0.98	0.0361	0.509	MYOSLID
chr12	109167573	109167822	0.98	0.0342	0.501	CORO1C
chr2	223729163	223729319	0.98	0.0387	0.518	ACSL3
chr6	131193458	131193757	0.98	0.0344	0.501	SMLR1
chr5	39692166	39692422	0.98	0.0106	0.341	LINC02104
chr8	28984191	28984975	0.98	0.00543	0.265	KIF13B
chr22	29375426	29375845	0.98	0.0283	0.473	ZNRF3-AS1
chr11	35053513	35053787	0.98	0.0198	0.421	MIR1343
chr2	177796482	177797191	0.98	0.00348	0.222	HNRNPA3
chr6	161366706	161367155	0.98	0.00208	0.184	MAP3K4
chr15	70147853	70148346	0.98	0.00902	0.323	LINC00593
chr3	113455364	113455886	0.98	0.0101	0.336	NAA50
chr5	75767955	75768598	0.98	0.0354	0.507	IQGAP2
chr12	58204387	58204670	0.97	0.0391	0.519	AVIL
chr3	145866234	145866633	0.97	0.0204	0.425	PLOD2
chr13	23981061	23981351	0.97	0.0279	0.471	SACS-AS1
chr10	127743387	127743683	0.97	0.0493	0.552	FANK1-AS1
chr7	75698512	75698983	0.97	0.000898	0.134	MDH2
chr11	120983126	120983781	0.97	0.00312	0.212	TECTA
chr6	111926372	111926563	0.97	0.0303	0.483	TRAF3IP2
chr1	88419367	88419829	0.97	0.00525	0.261	LINC01364
chr19	49972195	49972720	0.97	0.00916	0.325	FLT3LG
chr9	124094232	124094600	0.97	0.0424	0.531	GSN
chr15	68152744	68152969	0.97	0.0243	0.449	RNU6-2
chr4	26817447	26817816	0.97	0.0126	0.362	LOC105374546
chr9	22452433	22452905	0.97	0.036	0.508	DMRTA1
chr15	67067779	67068286	0.97	0.00909	0.324	SMAD6
chr5	137784753	137785010	0.97	0.0254	0.455	REEP2
chr7	114757308	114757643	0.97	0.00919	0.325	LINC01393
chr5	123599322	123599789	0.97	0.0288	0.475	LINC01170
chr10	98315854	98316318	0.97	0.0167	0.397	TM9SF3
chr4	11626147	11626458	0.97	0.0155	0.388	LINC02360
chr9	123869160	123869769	0.97	0.0232	0.442	CNTRL
chr11	86306612	86306982	0.96	0.0172	0.402	ME3
chr17	18528926	18529384	0.96	0.0494	0.552	CCDC144B
chr3	4947864	4948366	0.96	0.016	0.392	BHLHE40-AS1
chr5	139335064	139335615	0.96	0.00406	0.236	NRG2
chr4	139012018	139012199	0.96	0.0398	0.521	SLC7A11-AS1
chr2	145461453	145461934	0.96	0.000105	0.0506	TEX41
chr1	199481021	199481450	0.96	0.0458	0.543	LOC400800
chr7	114505699	114505950	0.96	0.0424	0.531	MDFIC
chr16	2873461	2873653	0.96	0.0493	0.552	PRSS21
chr22	17861490	17861741	0.96	0.0399	0.521	CECR2
chr17	63434899	63435152	0.96	0.0453	0.541	LINC02563
chr11	47399939	47400306	0.96	6.85E-05	0.0436	SPI1
chr1	220544802	220545134	0.96	0.0442	0.539	RAB3GAP2
chr8	121045777	121046585	0.96	0.000437	0.0957	COL14A1
chrX	135251239	135251893	0.96	0.0136	0.371	FHL1
chr2	180105480	180105693	0.96	0.0358	0.508	SESTD1
chr1	154824173	154824573	0.96	0.0134	0.37	KCNN3
chr14	96146621	96147045	0.96	0.0022	0.188	TCL1B
chr7	130795916	130796266	0.96	0.000164	0.0622	MKLN1
chr12	13071723	13071998	0.96	0.0026	0.198	MIR614
chr4	154163869	154164330	0.96	0.00357	0.224	TRIM2
chr14	68722466	68722946	0.96	0.0364	0.51	LOC100996664
chr1	172883601	172883988	0.96	0.0134	0.37	TNFSF18
chr2	189524423	189524665	0.96	0.0333	0.497	DIRC1
chr5	87649349	87649980	0.96	0.0152	0.386	TMEM161B-AS1
chr16	84174803	84175161	0.96	0.000492	0.101	HSDL1
chr9	137598710	137599263	0.96	0.0369	0.511	COL5A1-AS1
chr5	10590766	10591087	0.96	0.0131	0.368	ANKRD33B
chr3	14413689	14413859	0.96	0.0413	0.527	LINC01267
chr3	57501070	57501446	0.95	0.0367	0.511	DNAH12
chr16	85157603	85158131	0.95	0.00299	0.21	FAM92B
chr2	182382499	182383027	0.95	0.0398	0.521	ITGA4
chr1	210424424	210425231	0.95	0.0154	0.387	SERTAD4-AS1
chr13	111538367	111538874	0.95	0.000793	0.127	LINC00346
chr4	111791011	111791822	0.95	0.0299	0.481	PITX2
chrX	135435616	135436236	0.95	0.0061	0.275	ADGRG4
chr12	110726684	110726998	0.95	0.0451	0.541	ATP2A2
chr4	5052046	5052503	0.95	0.0465	0.545	STK32B
chr3	87370002	87371117	0.95	1.86E-07	0.00151	POU1F1
chr5	10645818	10646099	0.95	0.0451	0.541	ANKRD33B
chr1	224088011	224088334	0.95	0.0374	0.513	TP53BP2
chr9	35403401	35403578	0.95	0.0499	0.554	ATP8B5P
chr6	71817516	71817934	0.95	0.038	0.515	B3GAT2
chr3	156445906	156446196	0.95	0.0398	0.521	TIPARP
chr5	130598619	130598784	0.95	0.0388	0.518	CDC42SE2
chr7	154535790	154536303	0.95	0.0335	0.498	PAXIP1-AS2
chr11	79111662	79112090	0.95	0.0226	0.439	MIR708
chr20	35202474	35202756	0.95	0.0328	0.495	TGIF2-RAB5IF
chrX	50512420	50512771	0.95	0.04	0.521	SHROOM4
chr14	76445689	76445906	0.95	0.0465	0.545	TGFB3
chr19	44303913	44304234	0.95	0.0491	0.552	LYPD5
chrX	129464670	129465127	0.95	0.0357	0.507	SLC25A14
chr6	70818246	70818649	0.95	0.0292	0.477	COL9A1
chr2	224812328	224812620	0.94	0.0265	0.462	WDFY1
chr6	78050837	78051664	0.94	9.61E-05	0.0506	HTR1B
chr2	68122292	68122725	0.94	0.0473	0.546	LINC01812
chr11	120187474	120187891	0.94	0.0108	0.343	TMEM136
chr2	228717764	228718401	0.94	0.00322	0.216	DAW1
chr14	73181539	73181899	0.94	0.0267	0.463	DPF3
chr20	47190963	47191372	0.94	0.0415	0.528	LINC00494
chr16	85486295	85486577	0.94	0.0456	0.542	MIR5093
chr8	101378168	101378525	0.94	0.0145	0.38	MIR4471
chr7	28575693	28576384	0.94	0.00622	0.279	CREB5
chr6	76134750	76135259	0.94	0.03	0.482	MIR4463
chr4	119811318	119811731	0.94	0.00582	0.272	SYNPO2
chr2	215867111	215867561	0.94	0.034	0.5	ABCA12
chr1	164617982	164618322	0.94	0.0441	0.538	PBX1
chr17	26874686	26874891	0.94	0.0205	0.425	UNC119
chrX	1870716	1871010	0.94	0.0436	0.537	ASMT
chr11	108741762	108742240	0.94	0.00872	0.32	DDX10
chr17	37017667	37018142	0.94	0.0102	0.337	RPL23
chr1	49018160	49018712	0.94	0.0264	0.461	SPATA6
chr14	68761895	68762655	0.93	0.000919	0.134	LOC100996664
chr7	27681269	27681621	0.93	0.0491	0.552	HIBADH
chr17	19800691	19801606	0.93	0.00835	0.314	ULK2
chr3	140671878	140672092	0.93	0.0286	0.474	SLC25A36
chrX	51203968	51204388	0.93	0.0367	0.511	NUDT11
chr1	209877981	209878291	0.93	0.0239	0.447	HSD11B1
chr12	125205211	125205753	0.93	0.0275	0.468	SCARB1
chr16	56895117	56895546	0.93	0.0377	0.514	MIR138-2
chr5	115838219	115838841	0.93	0.00168	0.17	SEMA6A-AS1
chrX	10517353	10517619	0.93	0.0488	0.551	MID1
chr3	42111892	42112323	0.93	0.0186	0.412	TRAK1
chr12	109888039	109888482	0.93	0.0127	0.363	KCTD10
chr5	121814496	121815440	0.93	0.00167	0.17	MGC32805
chr2	169017472	169017739	0.93	0.0305	0.484	STK39
chr3	98625130	98625420	0.93	0.00136	0.153	DCBLD2
chr7	121120128	121120495	0.93	0.0339	0.5	FAM3C
chr11	100645510	100645859	0.93	0.00361	0.225	LOC100128386
chr1	167370388	167371200	0.93	0.00384	0.232	POU2F1
chr8	6322757	6323390	0.93	0.000239	0.0712	MCPH1
chr11	2190451	2190732	0.93	0.0172	0.402	TH
chr3	134224324	134224701	0.93	0.0143	0.379	CEP63
chr15	99992976	99993166	0.93	0.0253	0.455	MEF2A
chr1	222182330	222182767	0.93	0.0129	0.365	LINC02257
chr1	65448832	65449187	0.93	0.0304	0.484	JAK1
chr4	124630470	124630948	0.93	0.0257	0.457	LINC01091
chrX	99696294	99696605	0.93	0.0488	0.551	PCDH19
chr2	30908832	30909234	0.93	0.0209	0.427	CAPN13
chr2	62138550	62138974	0.93	0.019	0.415	COMMD1
chr2	187440011	187440377	0.93	0.00718	0.295	ITGAV
chr11	106576960	106577618	0.93	0.00243	0.192	GUCY1A2
chrX	14113812	14114260	0.93	0.0453	0.541	GEMIN8
chr1	201566909	201567210	0.92	0.044	0.538	NAV1
chr11	111432569	111433099	0.92	0.0139	0.375	LAYN
chr3	185986893	185987165	0.92	0.0277	0.469	DGKG
chr2	75094853	75095560	0.92	0.000732	0.122	HK2
chr12	80280716	80281179	0.92	0.0462	0.544	PPP1R12A
chr7	42232459	42233083	0.92	0.0015	0.161	GLI3
chr4	148848534	148849311	0.92	0.00875	0.32	MIR4799
chr15	50408687	50409029	0.92	0.0199	0.421	ATP8B4
chrX	13768371	13768662	0.92	0.0112	0.348	OFD1
chr10	44381365	44381653	0.92	0.0472	0.546	LINC00841
chr3	113064887	113065616	0.92	0.0407	0.524	CFAP44-AS1
chr2	58861136	58861503	0.92	0.0209	0.427	LINC01122
chr7	128934780	128935250	0.92	0.0329	0.495	AHCYL2
chr6	135229324	135229808	0.92	0.00257	0.197	ALDH8A1
chr7	42019281	42019636	0.92	0.04	0.521	GLI3
chr3	4468227	4468893	0.92	0.0202	0.424	SUMF1
chr6	37483743	37484762	0.92	0.00946	0.329	LINC02520
chr7	97047697	97047954	0.92	0.0266	0.463	SDHAF3
chr7	84654576	84655002	0.92	0.0257	0.457	SEMA3D
chr1	32170884	32171108	0.92	0.0486	0.55	COL16A1
chr10	90188103	90188792	0.92	0.000105	0.0506	RNLS
chr1	77156528	77157057	0.92	0.0312	0.487	LINC02567
chr15	93354751	93355070	0.92	0.00406	0.236	ASB9P1
chr3	124556595	124556823	0.92	0.0215	0.432	ITGB5
chr13	61333540	61334091	0.92	0.0155	0.387	LINC00378
chr13	29073766	29074235	0.92	0.037	0.511	FLT1
chr8	63015176	63015866	0.92	0.00193	0.179	NKAIN3
chr10	43422305	43422861	0.92	0.0121	0.358	LINC01264
chr3	125041052	125041424	0.92	0.0468	0.546	ZNF148
chr5	56300522	56300954	0.92	0.0438	0.537	MIER3
chr6	82971656	82972086	0.92	0.024	0.448	IBTK
chr7	150660098	150660342	0.91	0.0286	0.474	KCNH2
chr8	119674760	119674957	0.91	0.03	0.482	SAMD12
chr11	13142323	13142707	0.91	0.0469	0.546	RASSF10
chr2	39924055	39924506	0.91	0.00388	0.233	TMEM178A
chrX	69341762	69341931	0.91	0.0284	0.473	IGBP1
chr8	93108587	93109005	0.91	0.0281	0.472	RUNX1T1
chr1	245116091	245116655	0.91	0.0183	0.41	EFCAB2
chr12	101717475	101717903	0.91	0.0472	0.546	UTP20
chr2	162885711	162886419	0.91	0.000368	0.087	DPP4
chr12	121665100	121665444	0.91	0.00423	0.238	P2RX4
chr1	35551011	35551372	0.91	0.0126	0.362	ZMYM1
chr10	23354509	23354888	0.91	0.0378	0.514	MSRB2
chr5	32193683	32194304	0.91	0.0031	0.212	GOLPH3
chr6	126220923	126221318	0.91	0.0149	0.383	NCOA7
chr20	47998054	47998439	0.91	0.0159	0.391	KCNB1
chr7	56132689	56133095	0.91	0.00664	0.286	SUMF2
chr16	53125795	53126033	0.91	0.0116	0.351	CHD9
chr17	63361404	63361689	0.91	0.0363	0.509	LINC02563
chr16	53499384	53500009	0.91	0.0473	0.546	RBL2
chr4	11536406	11536708	0.91	0.0435	0.537	HS3ST1
chr19	36468322	36468691	0.91	0.0439	0.538	SDHAF1
chr10	132892951	132893585	0.91	0.000697	0.119	TCERG1L-AS1
chr1	1486075	1486845	0.91	0.0243	0.45	TMEM240
chr5	219213	219442	0.91	0.0392	0.519	SDHA
chr6	40874412	40875442	0.91	0.00999	0.335	LOC101929555
chr17	64896130	64896703	0.91	0.00233	0.19	CACNG5
chr5	111250685	111251237	0.91	0.0268	0.464	NREP-AS1
chr1	114575947	114576372	0.91	0.0183	0.41	OLFML3
chr7	6469865	6470297	0.91	0.0311	0.487	DAGLB
chr9	16304365	16304647	0.91	0.0455	0.542	C9orf92
chr8	15501658	15502066	0.91	0.00152	0.162	TUSC3
chr16	16092251	16092617	-0.91	0.00257	0.197	ABCC1
chr7	116105838	116106147	-0.91	0.0405	0.523	CAV2
chr1	114205963	114206686	-0.91	0.028	0.472	PHTF1
chr4	111775403	111775818	-0.91	0.0318	0.49	PITX2
chr5	56829017	56829352	-0.91	0.0245	0.45	LINCR-0003
chrX	13670395	13670762	-0.91	0.0119	0.356	TCEANC
chr7	82369593	82369865	-0.91	0.0377	0.514	CACNA2D1
chr8	141001448	141001779	-0.91	0.0394	0.52	PEG13
chr11	17867136	17867621	-0.91	0.0459	0.543	KCNC1
chr2	31541272	31542129	-0.91	0.00368	0.227	EHD3
chr11	110220308	110220833	-0.91	0.00423	0.238	LOC105369486
chr8	92330303	92330734	-0.91	0.0221	0.435	SLC26A7
chr10	54355134	54355621	-0.91	0.022	0.435	LINC01468
chr5	61510486	61510922	-0.91	0.0264	0.462	KIF2A
chr1	115605092	115605715	-0.91	0.00243	0.192	TSPAN2
chr18	45636207	45636779	-0.91	0.00274	0.202	ZBTB7C
chr6	106820816	106821355	-0.91	0.0375	0.513	ATG5
chr15	59560285	59561113	-0.91	0.00323	0.216	LDHAL6B
chr12	1153911	1154241	-0.91	0.0382	0.516	ERC1
chr7	47708986	47709696	-0.91	0.000467	0.0989	C7orf65
chr19	17886187	17886485	-0.91	0.0189	0.414	B3GNT3
chr8	77373448	77373719	-0.91	0.0449	0.54	LINC01111
chr11	57540812	57540974	-0.91	0.0422	0.53	CTNND1
chr1	224811361	224812102	-0.91	0.0069	0.29	CNIH3
chr10	25111013	25111328	-0.91	0.0222	0.436	ARHGAP21
chr3	158443029	158443835	-0.91	0.000111	0.0516	RARRES1
chr7	51323278	51323801	-0.91	0.00133	0.153	COBL
chr12	49883567	49883889	-0.91	0.0271	0.466	KCNH3
chr3	13622105	13622533	-0.91	0.0344	0.501	FBLN2
chr1	77298088	77298408	-0.91	0.0395	0.52	ST6GALNAC5
chr2	216838755	216839565	-0.91	0.00943	0.328	MREG
chr9	127997137	127997547	-0.91	0.0319	0.49	HSPA5
chr5	174641075	174641519	-0.91	0.0499	0.554	LINC01951
chr18	74792973	74793293	-0.91	0.0352	0.506	MBP
chr11	61249869	61250476	-0.91	0.0206	0.425	PPP1R32
chr2	113381996	113382283	-0.91	0.0175	0.404	FLJ42351
chr1	119623929	119624382	-0.91	0.0368	0.511	WARS2-IT1
chr10	5051434	5051686	-0.91	0.0403	0.522	AKR1C2
chr4	84540145	84540479	-0.91	0.0416	0.528	GPAT3
chr17	33047713	33048866	-0.91	0.00158	0.165	TMEM132E
chr6	145882347	145882941	-0.91	0.00975	0.333	LOC100507557
chr5	92427856	92428323	-0.91	0.0376	0.513	NR2F1-AS1
chr10	111773278	111773822	-0.91	0.0322	0.492	ADD3-AS1
chr10	116298116	116298798	-0.91	0.0484	0.55	ABLIM1
chr8	141071555	141071781	-0.91	0.0469	0.546	PEG13
chr11	70412967	70413237	-0.91	0.033	0.495	SHANK2-AS1
chr5	93234774	93235142	-0.91	0.0381	0.515	POU5F2
chr18	702833	703568	-0.91	0.012	0.356	ENOSF1
chr6	36584574	36585331	-0.91	0.000648	0.115	MIR3925
chr19	13898588	13899042	-0.91	0.0226	0.438	ZSWIM4
chr2	43527658	43528672	-0.91	0.029	0.476	LINC01126
chr3	124781824	124782434	-0.91	0.0107	0.342	HEG1
chr10	52612098	52612335	-0.91	0.0186	0.412	A1CF
chr13	41628447	41628885	-0.91	0.0165	0.396	WBP4
chr4	11107775	11108166	-0.91	0.0174	0.403	MIR572
chr10	121417335	121417591	-0.91	0.0437	0.537	BAG3
chr2	20133129	20133633	-0.91	0.0174	0.404	TTC32
chr17	76989135	76989573	-0.91	0.0248	0.452	LGALS3BP
chr7	38787658	38787904	-0.91	0.0193	0.418	FAM183BP
chr11	45353810	45354441	-0.91	0.00304	0.21	LOC101928812
chr1	119995385	119996189	-0.91	0.0469	0.546	HSD3B2
chr11	33578250	33579374	-0.91	0.0126	0.362	KIAA1549L
chr1	155189203	155189790	-0.91	0.00682	0.29	GBAP1
chr20	4206349	4207063	-0.92	0.00979	0.334	ADRA1D
chr15	31679707	31680274	-0.92	0.0189	0.414	KLF13
chr6	123119119	123119974	-0.92	0.00101	0.136	SMPDL3A
chr7	24897835	24898624	-0.92	0.0308	0.484	OSBPL3
chr12	66393435	66394049	-0.92	0.0446	0.54	MIR6074
chr12	88693279	88693825	-0.92	0.012	0.356	TMTC3
chr8	123208060	123208824	-0.92	0.000972	0.135	SMILR
chr11	628371	628934	-0.92	0.0128	0.364	SCT
chr10	116441160	116441677	-0.92	0.00576	0.27	ABLIM1
chr5	31811299	31811674	-0.92	0.0345	0.501	MIR4279
chr17	42298590	42298850	-0.92	0.0186	0.412	UBTF
chr21	42849344	42850292	-0.92	0.00263	0.198	TMPRSS2
chr6	90712720	90713146	-0.92	0.0243	0.449	GJA10
chr13	45090982	45091327	-0.92	0.0341	0.501	TSC22D1
chr8	99478740	99479368	-0.92	0.00209	0.184	KCNS2
chr4	154731468	154731921	-0.92	0.0196	0.42	SFRP2
chr16	71508830	71509348	-0.92	0.0104	0.338	ZNF23
chr3	171671285	171671715	-0.92	0.0387	0.518	TMEM212-AS1
chr5	172160335	172160987	-0.92	0.00121	0.147	LOC101928093
chr1	216212687	216212905	-0.92	0.0402	0.522	LOC102723833
chr19	34808628	34808946	-0.92	0.0354	0.506	GPI
chr17	57992049	57992347	-0.92	0.0465	0.545	RPS6KB1
chr6	2658822	2659421	-0.92	0.0158	0.39	LINC01600
chr6	117559092	117559436	-0.92	0.0433	0.535	VGLL2
chr15	80842503	80843126	-0.92	0.0293	0.478	LOC101929586
chr11	69167468	69167869	-0.92	0.00711	0.294	LOC102724265
chr21	46549419	46549736	-0.92	0.0242	0.449	ADARB1
chr5	127552817	127553154	-0.92	0.024	0.448	SLC12A2
chr1	32178330	32178683	-0.92	0.00911	0.324	COL16A1
chr6	16726455	16726816	-0.92	0.00603	0.274	ATXN1
chr15	60668996	60669329	-0.92	0.00632	0.28	ANXA2
chr3	197098932	197099488	-0.92	0.00768	0.304	DLG1
chr10	104989639	104989946	-0.92	0.0464	0.545	RPEL1
chr1	203123178	203123486	-0.92	0.0455	0.542	MYBPH
chr22	46988302	46988729	-0.92	0.0223	0.437	GRAMD4
chr11	121761102	121761509	-0.92	0.012	0.356	MIR125B1
chr7	134605011	134605399	-0.92	0.0104	0.339	CALD1
chr1	214740113	214740567	-0.92	0.0168	0.398	PTPN14
chr2	216273964	216274434	-0.92	0.00936	0.327	FN1
chr11	17100009	17100176	-0.92	0.0239	0.447	RPS13
chr14	61607257	61607952	-0.92	0.0106	0.341	TMEM30B
chr2	74415099	74415759	-0.92	0.0494	0.552	MOB1A
chr4	6393361	6394053	-0.92	0.00271	0.201	PPP2R2C
chr13	43343903	43344123	-0.92	0.0402	0.522	FAM216B
chr4	87862792	87863003	-0.92	0.0442	0.538	AFF1
chr6	34514355	34515051	-0.92	0.00253	0.195	SPDEF
chr2	202013843	202014184	-0.92	0.0025	0.194	CFLAR-AS1
chr11	3109316	3109947	-0.92	0.0127	0.364	CARS
chr6	139482062	139482761	-0.92	0.0176	0.404	HECA
chr4	158192274	158192991	-0.92	0.00114	0.142	GRIA2
chr17	56033734	56034010	-0.92	0.00304	0.21	CUEDC1
chr17	80943802	80944228	-0.92	0.0316	0.489	B3GNTL1
chr6	105738363	105739234	-0.92	0.0133	0.369	POPDC3
chr3	170819812	170820068	-0.92	0.0321	0.491	MIR569
chr2	44471261	44471842	-0.92	0.0379	0.514	SLC3A1
chr21	36519619	36520196	-0.92	0.00226	0.189	RUNX1
chr1	5671585	5672416	-0.92	0.00305	0.21
chr16	89092419	89092979	-0.92	0.00585	0.272	CBFA2T3
chr1	25156969	25157492	-0.93	0.00941	0.328	CLIC4
chr10	118640173	118640558	-0.93	0.0358	0.508	HSPA12A
chr19	18723579	18723983	-0.93	0.0371	0.512	TMEM59L
chr10	122268012	122268359	-0.93	0.0227	0.439	PLPP4
chr2	8227322	8227576	-0.93	0.0349	0.504	LINC00298
chr8	101554453	101554896	-0.93	0.00457	0.248	ANKRD46
chr10	92680772	92681531	-0.93	0.00144	0.158	ANKRD1
chr11	8766827	8767480	-0.93	0.0158	0.39	LOC102724784
chr2	187408519	187408878	-0.93	0.0438	0.537	ITGAV
chr20	32497109	32497953	-0.93	0.01	0.336	RALY
chr3	149347504	149347911	-0.93	0.02	0.422	WWTR1
chr12	68461579	68462036	-0.93	0.0381	0.515	IFNG-AS1
chr6	154689514	154689929	-0.93	0.008	0.308	IPCEF1
chr6	32793687	32794109	-0.93	0.0318	0.49	HLA-DOB
chr11	34771510	34772186	-0.93	0.0167	0.397	EHF
chr3	197216762	197217561	-0.93	0.018	0.407	LINC02012
chr8	23017624	23017903	-0.93	0.00217	0.187	TNFRSF10D
chr19	13748458	13749047	-0.93	0.0243	0.449	CCDC130
chr22	40741364	40741569	-0.93	0.0102	0.337	ADSL
chr2	25524207	25524973	-0.93	0.00257	0.197	MIR1301
chr16	11707232	11707478	-0.93	0.0361	0.509	LITAF
chr2	236057728	236058317	-0.93	0.00588	0.272	SH3BP4
chr17	6656266	6656791	-0.93	0.011	0.346	XAF1
chr10	87938519	87938966	-0.93	0.0424	0.531	MIR346
chr1	9844472	9845077	-0.93	0.0228	0.439	CLSTN1
chr3	39457430	39457787	-0.93	0.00699	0.291	SNORA62
chr6	53848946	53849430	-0.93	0.00103	0.138	MLIP-IT1
chr16	22408752	22409180	-0.93	0.0186	0.412	MFSD13B
chr8	53809915	53810838	-0.93	9.69E-07	0.0042	NPBWR1
chr12	110776648	110777077	-0.93	0.0397	0.521	ATP2A2
chr7	44773327	44773822	-0.93	0.00567	0.268	ZMIZ2
chr14	100218894	100219079	-0.93	0.0476	0.547	EML1
chr10	73597822	73598616	-0.93	0.00763	0.303	PSAP
chr3	32297744	32298349	-0.93	0.0131	0.367	CMTM8
chr11	130500631	130501404	-0.93	0.018	0.407	MIR8052
chr3	149339067	149339446	-0.93	0.0109	0.343	WWTR1
chr10	31934708	31935271	-0.93	0.00702	0.292	ARHGAP12
chr3	156227551	156227979	-0.93	0.0342	0.501	SSR3
chr7	73556087	73557049	-0.93	0.0385	0.517	EIF4H
chr8	59197545	59198051	-0.93	0.0033	0.217	LOC101929528
chr4	111086677	111086969	-0.93	0.0247	0.452	ELOVL6
chr15	68842789	68843168	-0.93	0.0162	0.393	CORO2B
chr16	90004019	90004574	-0.93	0.0251	0.453	DEF8
chr9	79678590	79679428	-0.93	0.00582	0.272	FOXB2
chr2	222382182	222382748	-0.93	0.014	0.377	EPHA4
chr7	30741888	30742070	-0.93	0.0417	0.528	CRHR2
chr5	10669005	10669282	-0.93	0.0173	0.403	DAP
chr1	71095103	71095309	-0.93	0.0407	0.524	LINC01788
chr8	126734249	126734558	-0.93	0.0463	0.544	LINC00861
chr5	65038460	65038757	-0.93	0.0171	0.401	NLN
chr12	5428125	5428410	-0.93	0.0223	0.437	LINC02443
chr3	61951910	61952347	-0.93	0.0108	0.343	PTPRG-AS1
chr8	143420774	143421394	-0.93	0.00533	0.263	TSNARE1
chr16	1213233	1213915	-0.93	0.0263	0.461	CACNA1H
chr11	9837139	9837587	-0.93	0.0377	0.514	LOC101928008
chr11	59894712	59895089	-0.93	0.0434	0.536	MS4A2
chr4	3591153	3591457	-0.93	0.0306	0.484	LINC00955
chr12	104173331	104174162	-0.93	8.23E-05	0.0482	NT5DC3
chr1	109913885	109914367	-0.93	0.0265	0.462	SORT1
chr5	56778439	56778923	-0.93	0.0377	0.514	ACTBL2
chr2	234823826	234824150	-0.93	0.0179	0.406	TRPM8
chr10	125288547	125289039	-0.93	0.0478	0.548	GPR26
chr12	52558238	52558743	-0.93	0.00704	0.292	KRT80
chr20	48853798	48854371	-0.93	0.0116	0.351	SMIM25
chr3	178503564	178504373	-0.93	0.000992	0.136	KCNMB2-AS1
chr22	36973114	36973456	-0.93	0.0187	0.412	EIF3D
chr8	101470905	101471236	-0.93	0.011	0.345	MIR4471
chr16	15666199	15666713	-0.93	0.0327	0.495	MIR6506
chr15	66579831	66580105	-0.93	0.0177	0.405	DIS3L
chr7	115112048	115112464	-0.93	0.0293	0.478	SNORA25B
chr10	100892568	100892874	-0.93	0.0465	0.545	HPSE2
chr16	87883643	87883956	-0.93	0.0372	0.512	MIR6775
chr11	19049783	19050066	-0.94	0.0478	0.548	MRGPRX2
chr5	77458181	77458394	-0.94	0.0315	0.489	AP3B1
chr2	181155831	181157059	-0.94	3.50E-06	0.00945	CWC22
chr17	66691046	66691931	-0.94	0.00205	0.183	LINC01482
chr12	111827305	111827853	-0.94	0.0176	0.404	SH2B3
chr2	73207673	73207924	-0.94	0.0333	0.497	EMX1
chr9	755708	756416	-0.94	0.00132	0.152	KANK1
chr8	143230585	143230973	-0.94	0.023	0.44	MIR4472-1
chr7	41044978	41045399	-0.94	0.0226	0.438	LINC01450
chr3	186781553	186782102	-0.94	0.049	0.551	ST6GAL1
chr9	4137854	4138186	-0.94	0.0324	0.493	GLIS3
chr1	54846212	54846505	-0.94	0.00327	0.217	SSBP3
chr9	101086353	101087055	-0.94	0.0185	0.411	TBC1D2
chr1	117057493	117058149	-0.94	0.00202	0.182	LINC01762
chr11	34400604	34401465	-0.94	0.0131	0.368	ABTB2
chr5	86689215	86689648	-0.94	0.0332	0.496	CCNH
chr15	45131067	45131449	-0.94	0.0228	0.439	SORD2P
chr16	74930942	74931384	-0.94	0.0187	0.413	WDR59
chr1	8786466	8787119	-0.94	0.0159	0.391	RERE
chr21	41066658	41067216	-0.94	0.01	0.336	B3GALT5
chr13	61506069	61506325	-0.94	0.0108	0.343	LINC00378
chr12	75740034	75740458	-0.94	0.0391	0.519	GLIPR1L1
chr21	43517832	43518674	-0.94	0.00566	0.268	UMODL1-AS1
chr18	46165719	46166047	-0.94	0.037	0.511	MIR4743
chr3	184894666	184894860	-0.94	0.0451	0.541	EHHADH-AS1
chr15	67016134	67016576	-0.94	0.0326	0.494	SMAD6
chr1	48048716	48049047	-0.94	0.0181	0.408	LINC01389
chr5	115789690	115790643	-0.94	0.0251	0.453	SEMA6A-AS1
chr2	128478894	128479444	-0.94	0.000701	0.119	SFT2D3
chr6	162766040	162766625	-0.94	0.0123	0.361	PACRG
chr2	85190860	85191178	-0.94	0.0261	0.458	KCMF1
chr12	38778568	38779395	-0.94	0.00208	0.184	ALG10B
chrX	68677492	68678062	-0.94	0.046	0.544	FAM155B
chr10	126124600	126125236	-0.94	0.00485	0.253	NKX1-2
chr17	66311431	66311678	-0.94	0.0139	0.375	ARSG
chr2	119936672	119937130	-0.94	0.0487	0.55	C1QL2
chr1	108760121	108760717	-0.94	0.0143	0.379	SLC25A24
chr9	125130217	125130393	-0.94	0.0491	0.552	PTGS1
chr1	246339778	246340327	-0.94	0.0147	0.381	SMYD3
chr3	25645252	25645660	-0.94	0.0304	0.484	TOP2B
chr15	76067603	76068090	-0.94	0.0242	0.449	MIR4313
chr8	93503008	93503440	-0.94	0.0356	0.507	LOC102724710
chr13	99984036	99984698	-0.94	0.031	0.485	FKSG29
chr5	62422986	62423234	-0.94	0.00991	0.335	LRRC70
chr1	15744022	15744380	-0.95	0.00321	0.216	EFHD2
chr19	10594125	10594557	-0.95	0.0352	0.506	KEAP1
chr1	170032085	170032761	-0.95	0.0227	0.439	KIFAP3
chr10	102270688	102271097	-0.95	0.027	0.466	SEC31B
chr16	75051596	75051857	-0.95	0.0455	0.542	ZNRF1
chr8	118039239	118039414	-0.95	0.0477	0.548	SLC30A8
chr7	149186532	149186976	-0.95	0.0395	0.521	ZNF746
chr17	57847250	57847631	-0.95	0.00976	0.333	PTRH2
chr8	63976340	63976609	-0.95	0.0436	0.537	TTPA
chr7	87199515	87199861	-0.95	0.0232	0.442	ABCB1
chr19	51275544	51276161	-0.95	0.0423	0.53	GPR32
chr3	13579895	13580083	-0.95	0.0496	0.552	FBLN2
chr1	183196187	183196512	-0.95	0.0285	0.474	LAMC2
chr12	105335884	105336289	-0.95	0.021	0.427	SLC41A2
chr2	11315478	11316089	-0.95	0.000753	0.123	PQLC3
chr3	41200415	41200862	-0.95	0.00159	0.165	CTNNB1
chr15	67305963	67306489	-0.95	0.00585	0.272	LOC102723493
chr2	40223652	40224242	-0.95	0.00378	0.231	SLC8A1-AS1
chr3	135701915	135702325	-0.95	0.00386	0.233	PPP2R3A
chr1	228528487	228528785	-0.95	0.0329	0.495	MIR6742
chr6	161106519	161107042	-0.95	0.0258	0.457	PLG
chr6	48003836	48004390	-0.95	0.0189	0.414	PTCHD4
chr9	101097069	101097606	-0.95	0.00712	0.294	TBC1D2
chr2	197944237	197944464	-0.95	0.0373	0.512	LOC101927596
chr10	124904340	124904580	-0.95	0.0287	0.474	HMX2
chr3	32225827	32226363	-0.95	0.0114	0.35	CMTM8
chr5	77531335	77531607	-0.95	0.0366	0.51	AP3B1
chr16	2090879	2091807	-0.95	6.65E-05	0.0433	NTHL1
chr3	15333686	15334095	-0.95	0.0307	0.484	SH3BP5-AS1
chr2	192493177	192493490	-0.95	0.0365	0.51	NABP1
chr5	105594204	105594418	-0.95	0.0381	0.515	LINC01950
chr5	177099074	177099336	-0.95	0.0493	0.552	LOC202181
chr15	42103625	42103977	-0.95	0.0021	0.185	JMJD7-PLA2G4B
chr12	5329843	5330714	-0.95	0.0353	0.506	LINC02443
chr1	60358513	60358991	-0.95	0.0486	0.55	CYP2J2
chr6	112525056	112525561	-0.95	0.0165	0.395	LOC101927640
chr5	174023526	174023707	-0.95	0.0381	0.515	MSX2
chr3	50676155	50676938	-0.95	0.000518	0.104	MAPKAPK3
chr6	20564312	20564697	-0.95	0.0166	0.396	CDKAL1
chr9	97647736	97647965	-0.95	0.028	0.471	LOC101928119
chr9	97554794	97555792	-0.95	0.000561	0.107	MIR2278
chr14	74981107	74981886	-0.95	0.00047	0.0989	ISCA2
chr1	54457835	54458326	-0.95	0.0191	0.415	LDLRAD1
chr7	89226	89839	-0.95	0.000345	0.0853	LOC102723672
chr6	141428553	141429172	-0.95	0.0279	0.471	MIR4465
chr18	60434539	60434988	-0.95	0.0298	0.481	PHLPP1
chr19	46242595	46243024	-0.95	0.0457	0.542	BHMG1
chr19	42695986	42696661	-0.95	0.00214	0.186	DEDD2
chr9	98336504	98337134	-0.95	0.00689	0.29	PTCH1
chr20	3820866	3821335	-0.95	0.0305	0.484	MAVS
chr17	74758750	74759321	-0.95	0.0395	0.52	MFSD11
chr7	139336201	139336394	-0.95	0.0467	0.546	CLEC2L
chr3	57505488	57505739	-0.95	0.0462	0.544	DNAH12
chr4	47555267	47556112	-0.95	0.0305	0.484	ATP10D
chr1	10134460	10134916	-0.95	0.00534	0.263	UBE4B
chr3	185462995	185463725	-0.95	0.0206	0.425	MIR548AQ
chr1	231647978	231648568	-0.95	0.00471	0.249	TSNAX-DISC1
chr15	90366528	90366909	-0.95	0.0148	0.382	ANPEP
chr2	201872252	201872765	-0.95	0.0368	0.511	ORC2
chr2	238213430	238213739	-0.95	0.00522	0.261	COL6A3
chr2	113638815	113639293	-0.95	0.0354	0.506	IL37
chr13	99684170	99684542	-0.95	0.0492	0.552	DOCK9
chr14	24399013	24399618	-0.95	0.00343	0.22	DHRS4
chr5	99841712	99842512	-0.95	0.013	0.366	FAM174A
chr12	107721563	107721938	-0.96	0.032	0.491	BTBD11
chr16	12638900	12639714	-0.96	0.00396	0.235	MIR4718
chr1	204560679	204561431	-0.96	0.0124	0.361	MDM4
chr18	77447772	77448136	-0.96	0.0339	0.5	CTDP1
chr4	27475779	27476684	-0.96	0.0204	0.425	LINC02261
chr14	53498648	53499400	-0.96	0.0106	0.341	FERMT2
chr12	114165404	114165687	-0.96	0.0204	0.425	LINC01234
chr22	50342548	50343262	-0.96	0.00767	0.304	PIM3
chr1	64358645	64359136	-0.96	0.00287	0.206	ROR1
chr17	4348058	4348632	-0.96	0.0147	0.381	SPNS3
chr12	50991256	50991575	-0.96	0.0191	0.416	DIP2B
chr11	89963053	89963245	-0.96	0.0272	0.466	CHORDC1
chr1	166895030	166895574	-0.96	0.0284	0.474	ILDR2
chr13	52218755	52219169	-0.96	0.0263	0.461	WDFY2
chr9	133736198	133736578	-0.96	0.0413	0.527	ABL1
chr9	96361932	96363047	-0.96	0.00408	0.237	MIR548AU
chr8	131093703	131094157	-0.96	0.0146	0.381	ASAP1-IT2
chr22	49098272	49098801	-0.96	0.0122	0.359	MIR4535
chr2	42920034	42920875	-0.96	0.00605	0.274	OXER1
chr21	47553848	47554173	-0.96	0.0371	0.511	FTCD-AS1
chr14	65705790	65706114	-0.96	0.0379	0.514	LINC02324
chr2	139372869	139373262	-0.96	0.0312	0.487	SPOPL
chr7	43575208	43576385	-0.96	0.00231	0.19	LUARIS
chr2	51514122	51514699	-0.96	0.0206	0.425	LOC730100
chr1	154670062	154670611	-0.96	0.0136	0.372	ADAR
chr6	96138285	96138703	-0.96	0.0324	0.493	MANEA
chr7	133197224	133197857	-0.96	0.00874	0.32	MIR6133
chr12	106763312	106763821	-0.96	0.00362	0.225	POLR3B
chr7	23397318	23397789	-0.96	0.0234	0.443	SNORD65C
chr8	145288326	145288772	-0.96	0.033	0.496	MIR7112
chr5	65065373	65065761	-0.96	0.00793	0.307	NLN
chr5	71737687	71737962	-0.96	0.0439	0.537	ZNF366
chr22	24108903	24109143	-0.96	0.0397	0.521	CHCHD10
chr10	120996377	120996637	-0.96	0.00255	0.196	GRK5
chr22	42255220	42255486	-0.96	0.0258	0.457	SREBF2
chr18	7600573	7600796	-0.96	0.0429	0.533	PTPRM
chr11	77270883	77271459	-0.96	0.0371	0.512	LOC646029
chr8	23411769	23412412	-0.96	0.0222	0.437	SLC25A37
chr6	117516582	117517288	-0.96	0.0292	0.478	VGLL2
chr16	67345620	67346153	-0.96	0.00414	0.237	KCTD19
chr20	11887635	11887911	-0.96	0.0413	0.527	BTBD3
chr8	48614555	48614756	-0.96	0.0432	0.535	CEBPD
chr17	80648912	80649275	-0.96	0.0472	0.546	RAB40B
chr2	135367650	135368105	-0.96	0.0407	0.524	TMEM163
chr9	114721763	114722491	-0.96	0.000753	0.123	MIR4668
chr20	19680268	19680622	-0.96	0.0355	0.507	RIN2
chr8	142249470	142250024	-0.96	0.0109	0.344	SLC45A4
chr22	43555711	43556305	-0.96	0.00841	0.315	TSPO
chr4	124502486	124502948	-0.96	0.0246	0.451	LINC01091
chr1	224638430	224639035	-0.96	0.0161	0.392	CNIH3
chr21	47284865	47285545	-0.96	0.0209	0.427	PCBP3
chr8	144032095	144032449	-0.96	0.0216	0.433	CYP11B2
chr12	78060855	78061312	-0.96	0.0103	0.337	NAV3
chr1	66727106	66727446	-0.96	0.00475	0.25	PDE4B
chr16	56713792	56714122	-0.96	0.00125	0.149	MT1X
chr1	183149414	183149719	-0.96	0.0287	0.474	LAMC2
chr13	96437253	96437433	-0.96	0.0285	0.474	DNAJC3
chr12	28736696	28737459	-0.96	0.00524	0.261	LOC729291
chr12	26243913	26244467	-0.96	0.0438	0.537	BHLHE41
chr12	52834693	52835539	-0.96	0.000236	0.0712	KRT75
chr2	87623624	87624026	-0.96	0.0233	0.442	CYTOR
chr13	100331699	100332029	-0.96	0.0362	0.509	CLYBL-AS2
chr12	110200970	110201289	-0.96	0.0113	0.349	FAM222A-AS1
chr6	81149488	81150245	-0.96	0.00442	0.244	BCKDHB
chrX	138963099	138963700	-0.96	0.014	0.377	MIR505
chr6	107268186	107268740	-0.96	0.0115	0.35	LINC02532
chr13	76261200	76261634	-0.97	0.0443	0.539	LMO7
chr22	21126377	21126720	-0.97	0.0418	0.529	SERPIND1
chr8	54819567	54819754	-0.97	0.036	0.508	RGS20
chr17	74753192	74753715	-0.97	0.00543	0.265	MFSD11
chr9	108122131	108122632	-0.97	0.00196	0.18	FSD1L
chr15	59590340	59590814	-0.97	0.0176	0.404	MYO1E
chr1	41958012	41958230	-0.97	0.0499	0.554	EDN2
chr8	80928027	80928230	-0.97	0.0387	0.518	MRPS28
chr10	93364935	93365266	-0.97	0.0417	0.528	HECTD2-AS1
chr17	43099308	43099767	-0.97	0.00568	0.268	DCAKD
chr1	156664020	156664308	-0.97	0.0401	0.522	CRABP2
chr20	60585913	60586373	-0.97	0.0128	0.365	MIR3195
chr15	79462370	79462810	-0.97	0.00343	0.22	MIR184
chr2	99076111	99076524	-0.97	0.0423	0.531	INPP4A
chr15	32267439	32267707	-0.97	0.00204	0.183	CHRNA7
chr22	47642228	47642423	-0.97	0.0329	0.495	LOC339685
chr15	72083501	72083980	-0.97	0.0095	0.329	NR2E3
chr7	41188062	41188622	-0.97	0.0014	0.155	LINC01449
chr17	75838184	75839028	-0.97	0.00867	0.319	LINC01973
chr2	113693769	113694235	-0.97	0.00694	0.291	IL37
chr1	7435280	7435641	-0.97	0.0257	0.457	LOC102725193
chr4	154418375	154418610	-0.97	0.0307	0.484	TMEM131L
chr12	10507189	10507423	-0.97	0.0445	0.539	LOC101928100
chr6	43979833	43980428	-0.97	3.71E-05	0.0317	LOC101929705
chr17	8939746	8940146	-0.97	0.0228	0.439	NTN1
chr10	127574498	127574698	-0.97	0.0177	0.405	DHX32
chr12	74996719	74997069	-0.97	0.0327	0.495	ATXN7L3B
chr3	112373650	112374114	-0.97	0.0384	0.517	CCDC80
chr10	98561263	98561594	-0.97	0.00473	0.249	MIR607
chr7	43612111	43612470	-0.97	0.00959	0.331	STK17A
chr3	46131661	46132019	-0.97	0.0497	0.553	XCR1
chr1	100010015	100010314	-0.97	0.0302	0.483	LINC01708
chrX	129905278	129905460	-0.97	0.0441	0.538	LOC105373338
chr2	235890521	235890690	-0.97	0.0305	0.484	SH3BP4
chr19	48167153	48167367	-0.97	0.0031	0.212	EHD2
chr8	143306072	143306393	-0.97	0.0438	0.537	LINC00051
chr10	125047206	125047778	-0.97	5.23E-06	0.0116	BUB3
chr6	32043219	32043556	-0.97	0.0494	0.552	TNXB
chr11	44618323	44618920	-0.97	0.00883	0.321	CD82
chr1	28694740	28694927	-0.97	0.0381	0.515	PHACTR4
chr5	114797193	114798147	-0.97	0.000296	0.0778	FEM1C
chr2	40268759	40269485	-0.97	0.00877	0.32	SLC8A1-AS1
chr1	18509172	18509554	-0.97	0.0099	0.335	IGSF21
chr10	82232051	82232265	-0.97	0.0285	0.474	TSPAN14
chr22	46001159	46001776	-0.97	0.00566	0.268	LINC01589
chr9	5817979	5818279	-0.97	0.0498	0.553	ERMP1
chr12	49881158	49881779	-0.97	0.00113	0.142	KCNH3
chr1	204140661	204141261	-0.97	0.0199	0.421	REN
chr13	78037663	78038025	-0.97	0.00602	0.274	SCEL
chr20	56706821	56707221	-0.97	0.0162	0.393	C20orf85
chr1	113446689	113447045	-0.97	0.00193	0.18	AKR7A2P1
chr7	79154063	79154367	-0.97	0.0182	0.409	MAGI2-AS3
chr3	24296250	24296474	-0.97	0.0294	0.479	LOC101927854
chr11	113601705	113601937	-0.97	0.032	0.491	TMPRSS5
chr7	81863849	81864072	-0.97	0.0454	0.541	CACNA2D1
chr1	226234028	226234463	-0.97	0.0218	0.433	H3F3A
chr2	220172940	220173734	-0.97	0.0215	0.432	PTPRN
chr6	11685966	11686321	-0.97	0.0408	0.525	ADTRP
chr4	57696867	57697379	-0.97	0.0231	0.441	SPINK2
chr4	174185703	174186454	-0.97	0.0282	0.472	HMGB2
chr12	11872724	11873185	-0.97	0.0047	0.249	ETV6
chr5	81671411	81672093	-0.97	0.0156	0.388	ATP6AP1L
chr9	140051301	140051705	-0.97	0.0124	0.361	MIR3621
chr16	55506162	55506382	-0.97	0.0404	0.522	MMP2
chr8	91265691	91266345	-0.97	0.00586	0.272	LINC00534
chr9	114791147	114791642	-0.97	0.0322	0.492	MIR4668
chr7	98149687	98150131	-0.97	0.017	0.401	NPTX2
chr9	3337552	3337790	-0.97	0.0328	0.495	RFX3
chrY	10019319	10019636	-0.97	0.0109	0.344	TTTY23
chr10	15826717	15827107	-0.97	0.0292	0.477	ITGA8
chr17	61483074	61483323	-0.97	0.0231	0.442	CYB561
chr1	66634052	66634449	-0.98	0.0184	0.411	LOC101927139
chr12	48933904	48934523	-0.98	0.000542	0.105	OR8S1
chr11	122924026	122924389	-0.98	0.00197	0.181	HSPA8
chr17	29641370	29641585	-0.98	0.0319	0.49	EVI2B
chr16	27651459	27651785	-0.98	0.0457	0.542	LOC100128079
chr17	15876327	15876806	-0.98	0.0285	0.474	TTC19
chr12	5454636	5454928	-0.98	0.0485	0.55	NTF3
chr19	34807602	34807954	-0.98	0.0115	0.35	GPI
chr1	155976549	155977093	-0.98	0.0357	0.507	SSR2
chr4	7829666	7830621	-0.98	0.0119	0.355	AFAP1-AS1
chr20	4141585	4142147	-0.98	0.00346	0.221	SMOX
chr8	130935691	130935940	-0.98	0.0381	0.515	FAM49B
chr8	29107392	29108043	-0.98	0.00481	0.252	KIF13B
chr15	45933496	45934062	-0.98	0.00611	0.275	SQOR
chr1	241769874	241770170	-0.98	0.0466	0.546	CHML
chr4	93890874	93891084	-0.98	0.0271	0.466	GRID2
chr17	62308332	62308725	-0.98	0.035	0.505	TEX2
chr9	139407162	139407562	-0.98	0.0179	0.406	MIR4673
chr17	45317196	45318002	-0.98	0.00208	0.184	ITGB3
chr14	53857724	53858927	-0.98	0.00153	0.162	LOC101927620
chr2	158867579	158868147	-0.98	0.00949	0.329	UPP2
chr9	21293558	21293717	-0.98	0.044	0.538	IFNA5
chr15	73969132	73969897	-0.98	0.0267	0.463	CD276
chr6	32915460	32916091	-0.98	0.0219	0.434	HLA-DMA
chr10	104556138	104556686	-0.98	0.0306	0.484	WBP1L
chr4	10645632	10645901	-0.98	0.025	0.453	CLNK
chr3	188618850	188619142	-0.98	0.0222	0.436	TPRG1-AS1
chr3	185059770	185060240	-0.98	0.0407	0.524	MAP3K13
chr6	20464312	20464643	-0.98	0.031	0.486	E2F3
chr1	28668110	28668448	-0.98	0.00223	0.188	MED18
chr6	155595667	155595969	-0.98	0.023	0.44	CLDN20
chr3	189428529	189428730	-0.98	0.0374	0.513	TP63
chr11	12147983	12148594	-0.98	0.000291	0.0771	MICAL2
chr15	52547275	52547488	-0.98	0.0217	0.433	MIR1266
chr1	95017573	95017855	-0.98	0.0164	0.395	F3
chr16	53916195	53916680	-0.98	0.0052	0.261	FTO-IT1
chr13	99678072	99678659	-0.98	0.024	0.448	DOCK9
chr2	18081148	18081676	-0.98	0.0108	0.343	KCNS3
chr12	31677649	31678100	-0.98	0.0321	0.491	DENND5B-AS1
chr16	87704855	87705251	-0.98	0.00709	0.293	JPH3
chr8	97349966	97350484	-0.98	0.00126	0.149	LOC102724804
chr13	42722755	42722968	-0.98	0.0469	0.546	DGKH
chrX	136520332	136520657	-0.98	0.00148	0.16	ZIC3
chr1	47022397	47022846	-0.98	0.0489	0.551	KNCN
chr2	144186268	144186527	-0.98	0.0426	0.532	ARHGAP15
chr3	123453096	123453356	-0.98	0.0151	0.384	MYLK-AS2
chr7	12745557	12745806	-0.98	0.0227	0.439	ARL4A
chr11	102517194	102517877	-0.98	0.000563	0.107	MMP20
chr17	76597830	76598088	-0.98	0.0469	0.546	DNAH17
chr17	77866234	77866669	-0.98	0.0366	0.51	LINC01978
chr1	217076446	217077178	-0.98	0.000406	0.0915	ESRRG
chr2	156736329	156736916	-0.98	0.0159	0.391	LINC01876
chr12	111873817	111874002	-0.98	0.0218	0.433	SH2B3
chr17	36898631	36898954	-0.98	0.0389	0.519	PCGF2
chr14	93552236	93552512	-0.98	0.0297	0.48	ITPK1-AS1
chr6	112620079	112620602	-0.98	0.0139	0.376	LAMA4
chr10	33271276	33271611	-0.98	0.00252	0.195	ITGB1
chr4	91033918	91034349	-0.98	0.0142	0.378	CCSER1
chr6	29802412	29803156	-0.98	0.046	0.543	ZNRD1ASP
chr20	46613430	46614096	-0.98	0.00989	0.335	LINC01523
chr20	17868677	17869131	-0.99	0.0408	0.525	SNORD17
chr15	45932747	45933151	-0.99	0.00228	0.19	SQOR
chr14	35202268	35202761	-0.99	0.0172	0.402	CFL2
chr7	36480180	36480809	-0.99	0.0443	0.539	KIAA0895
chr12	1459343	1459862	-0.99	0.0423	0.53	LINC00942
[truncated: 3,689 more rows]
