# Supplementary material for: Chromatin Remodeling of Colorectal Cancer Liver Metastasis is Mediated by an HGF‐PU.1‐DPP4 Axis
Source: Adv Sci (Weinh). 2021 Aug 10;8(19):2004673. doi: 10.1002/advs.202004673 (PMC8498885; doi:10.1002/advs.202004673)
Supplement: Supplementary file 4 — Supplemental Table 6 [file ADVS-8-2004673-s002.txt]

Table S6. RNA-seq identified differentially expressed genes
genes	logFC	logCPM	F	PValue	FDR
SLC40A1	4.674316995	0.888665159	81.65200048	1.58E-06	0.000761718
BMP2	3.904117874	0.136343097	62.96234357	3.99E-06	0.001043879
PTPRB	3.819227628	0.450109882	73.55065773	1.79E-06	0.000763708
GPR15	2.424455368	0.324563498	35.9666497	6.15E-05	0.00320962
MAF	1.920034862	1.258666991	30.88012633	0.000146638	0.005115724
CHTF18	1.61019093	1.668142524	37.1924072	5.27E-05	0.0030418
ACP5	1.579567358	1.746775556	22.23290681	0.000787274	0.012987358
SPI1	1.50355738	1.337939774	39.42433062	4.01E-05	0.002711161
C19orf26	1.487741596	0.377223734	18.0509807	0.001121082	0.015777266
PLXNC1	1.482897757	2.0219873	33.85364661	9.84E-05	0.004140633
SSSCA1	1.442224213	2.561409766	24.61271674	0.000966869	0.014655805
SCRIB	1.442183297	4.35069601	127.3516827	9.54E-08	0.000252904
C9orf129	1.433080982	0.94552867	15.92858622	0.00195228	0.021933374
IGSF9B	1.425934785	0.057542363	12.36742966	0.004226688	0.034695484
ARL2	1.414118179	3.121224392	21.21555077	0.002875674	0.027525499
ATAD3B	1.412453589	2.526766609	50.88535112	1.17E-05	0.001512237
CAPN10	1.411647225	1.02605022	7.663928524	0.026431899	0.108369255
TIGD5	1.384151515	1.47501544	33.59846805	8.40E-05	0.00372435
SLC25A22	1.371751381	4.587529765	85.24822392	3.46E-06	0.001012344
CORO1A	1.349252402	1.461164603	26.10845942	0.00025472	0.006686782
CADM1	1.331034121	0.313185083	15.25538317	0.002074197	0.022744112
LIME1	1.329352925	0.221680749	11.29939397	0.005632301	0.041321204
FAM171A2	1.328990792	1.716109432	34.2157154	7.73E-05	0.00362201
UBALD1	1.326992484	1.737851039	9.912912645	0.015986203	0.079196225
ELMO1	1.326413612	0.22919573	8.8503692	0.012115216	0.066286184
METRN	1.322723869	1.52340978	17.0855551	0.001581378	0.019465485
TRAPPC5	1.322207225	1.706264889	22.30597688	0.00055874	0.010462169
SIVA1	1.309917265	2.717394645	64.34720841	3.57E-06	0.001012344
EGF	1.27621232	0.082973653	11.44796545	0.005407099	0.04054407
INTS1	1.24599485	5.634680306	62.69776899	9.23E-05	0.00392993
POTEF	1.231519427	3.428167934	10.25026174	0.029777636	0.116655475
OPLAH	1.228613436	1.932613887	31.65848121	0.000109834	0.004385754
MBD3	1.205114065	3.038880067	19.17198132	0.002705024	0.026583029
PITX1	1.202437286	1.714417687	27.08681461	0.000217676	0.00620477
TP53I13	1.195359035	1.948667125	39.87912442	3.80E-05	0.002685224
TELO2	1.185663071	2.857206653	61.60892071	4.46E-06	0.001043879
C1orf233	1.179385337	2.098406264	11.96882993	0.008761505	0.053940227
C1orf159	1.158366028	0.436386366	11.63063116	0.005144547	0.039263823
CYBA	1.144143286	5.83400171	19.90936558	0.011580158	0.064465684
FASN	1.142303681	8.194618259	22.85852812	0.010479942	0.060222187
NDUFB7	1.140932837	3.4514443	42.71425453	3.46E-05	0.002607628
LUC7L2	1.13882183	1.775308559	28.54917532	0.000173393	0.005633992
LRFN4	1.133914786	2.330696921	31.30864876	0.000115427	0.004465495
LOC388553	1.132733115	0.447459141	13.73078581	0.002987692	0.028110603
PTRH1	1.12556923	0.778970613	14.4944908	0.002481468	0.025150471
SCAND1	1.124600283	1.056787863	16.12692127	0.001700217	0.020269579
CLIC3	1.124341639	0.632481317	8.900728713	0.011701503	0.064852351
MUC2	1.124225493	0.071526311	7.91852415	0.015585684	0.077931854
MAP1S	1.108146859	3.08550486	50.82337095	1.17E-05	0.001512237
TSSC4	1.10334301	3.104294053	31.60692792	0.000137189	0.004985045
HIST1H2BJ	1.093411705	0.201865623	7.931192754	0.015520667	0.077820528
KCNH3	1.092942707	3.383003994	30.75442175	0.000231786	0.006315011
MED16	1.09246815	4.164128489	65.48930564	3.58E-06	0.001012344
MIF	1.081569805	4.408459077	53.86184094	1.81E-05	0.001973981
NME3	1.075827071	1.330842631	14.72152451	0.002350858	0.024405104
ZDHHC12	1.067146278	3.602400182	25.86348986	0.000690926	0.011994696
RABEP2	1.065174234	1.589522418	24.75835551	0.000318647	0.00754263
GREB1L	1.060732601	2.011189676	19.22964934	0.000972618	0.014685647
WDR90	1.056572858	1.915079111	20.20022004	0.000727184	0.012327715
PPP1R16A	1.055089165	2.605125487	36.981276	5.41E-05	0.0030418
PLEC	1.054067401	8.157481095	21.23317452	0.011206444	0.063299458
PCDHGB2	1.051059841	0.422232074	12.20254713	0.004414164	0.035682058
HSPG2	1.049585531	6.379688689	73.98886123	1.82E-05	0.001973981
BSG	1.0448944	8.903053797	13.93137308	0.029714757	0.11647798
NTHL1	1.043902642	3.006094583	38.29780992	4.59E-05	0.002802789
FAM195B	1.041974422	3.754287924	57.35122536	6.42E-06	0.001182379
TMEM161A	1.038881545	4.144375038	45.17998185	3.60E-05	0.00267044
FAM83G	1.029897025	3.788598808	65.47074252	3.27E-06	0.001012344
INHBB	1.024779414	1.186773607	13.54286295	0.003130228	0.028958534
SNHG9	1.02447542	0.706085987	12.1571536	0.004467479	0.035875352
LAMA5	1.018484492	4.279921069	92.73034159	5.22E-07	0.000576675
LIN7A	1.018186294	1.134957552	15.62538586	0.001904734	0.021563676
CACTIN	1.012077483	3.378555583	40.73528806	3.43E-05	0.002607628
FIBCD1	1.001399339	2.890689607	36.84103075	5.50E-05	0.0030418
CTXN1	0.99842912	0.977497143	6.740371686	0.02522763	0.105490989
ARHGAP33	0.994280974	1.081542507	13.82931954	0.002916002	0.027778318
EXOSC5	0.984819306	4.361547365	72.9831856	1.86E-06	0.000770433
VWA1	0.982024894	3.599188283	47.00753506	1.72E-05	0.001920725
PRRX2	0.976956775	1.953425072	25.56391992	0.000278514	0.006953406
ZDHHC8	0.976546914	3.429807363	39.6283184	3.91E-05	0.002709544
RAI1	0.972893952	4.377457355	56.36334981	8.65E-06	0.001310443
C12orf57	0.972766245	5.958054405	13.03507642	0.025504369	0.106124113
MZT2A	0.971232804	1.498924847	18.33503393	0.001056786	0.015328016
LRP5	0.965191877	5.683186411	38.51139279	0.0004255	0.008970578
ITGB4	0.962679045	8.947677969	17.48011953	0.015419963	0.077441014
ZC3H3	0.957915044	3.60558349	60.9276346	4.72E-06	0.001043879
TRAPPC6A	0.9509951	2.810615511	31.3384467	0.000114937	0.004465495
BTBD2	0.947516148	5.517699698	109.4094968	2.13E-07	0.000392816
EGFR	0.940084529	6.562578626	23.49692064	0.006297192	0.043891995
PITPNM1	0.938492684	4.243716948	28.51089081	0.00052301	0.010035007
SOGA1	0.93748537	4.778474546	40.35112563	0.000142815	0.005022021
NUBP2	0.937354873	3.24525613	36.90606501	5.46E-05	0.0030418
WNT3A	0.935821279	0.635413383	8.517181111	0.01283502	0.068916106
TONSL	0.933397816	3.107452885	31.66617217	0.000109715	0.004385754
FCHO1	0.933024111	3.693412704	54.34727651	8.42E-06	0.001310443
LSMD1	0.921558782	4.161164273	48.03345356	1.64E-05	0.001858933
SYNE3	0.919926701	1.659222531	19.45211018	0.000842424	0.013511088
FLYWCH2	0.919474547	2.12393686	21.9700902	0.000520637	0.010035007
TMEM201	0.918005201	4.371268306	64.28955304	3.59E-06	0.001012344
TNFSF18	0.917251075	1.284374316	14.37396993	0.002554248	0.025585411
GABRD	0.916881122	2.983153782	36.30643401	5.89E-05	0.003134788
CLUH	0.915400731	5.369562514	91.25246846	5.69E-07	0.000579589
MROH1	0.915154024	3.083389232	39.70517461	3.88E-05	0.002704754
APBA3	0.908425566	2.118523762	24.28379789	0.000345445	0.007788844
LLGL2	0.896431666	5.296120552	46.04889168	6.75E-05	0.003339766
GPAA1	0.895919484	4.229096535	56.85294158	6.71E-06	0.001218678
SMPD3	0.882447412	0.23022169	7.053935035	0.020893395	0.093892791
MYBBP1A	0.878056486	5.841942312	64.37422924	6.90E-06	0.001235531
RAB40C	0.877465292	1.8176858	16.2012294	0.001672153	0.020025051
LOC100287015	0.87597708	0.132873714	6.746621075	0.023278348	0.100252508
JOSD2	0.875535724	0.69028466	5.535686053	0.03676758	0.133318935
HDAC10	0.871516153	1.328734257	13.87722043	0.00288188	0.027564994
ATAD3A	0.867826883	3.863897428	31.02994478	0.000143621	0.005023687
AZI1	0.867390939	2.882243745	35.46459303	6.56E-05	0.003282238
CPSF1	0.863983475	6.542653499	107.2744533	2.37E-07	0.000392816
ATG2A	0.863580676	3.31050162	26.34182102	0.000259781	0.006733592
C19orf24	0.863161637	2.646557747	21.9653187	0.000521093	0.010035007
DPP4	0.860486609	6.50544038	162.5923376	2.36E-08	7.81E-05
SLC17A9	0.858144739	3.169005615	41.47911272	3.15E-05	0.002547339
BRAT1	0.857992633	2.742709944	32.26999532	0.0001008	0.004175951
TCF4	0.857923436	1.126374861	9.258095775	0.010184377	0.059113087
RASSF7	0.854992516	2.632640286	24.05834586	0.000359094	0.007995624
HSPB1	0.854240277	6.066043271	84.00021061	9.62E-07	0.000614668
GALK1	0.852928322	2.657744991	18.89200188	0.000974223	0.014693148
PUSL1	0.847986986	2.426333657	27.03880439	0.00021934	0.00620477
MPG	0.846848515	2.482076305	24.01890058	0.000361546	0.007995624
QTRT1	0.846044507	2.854288873	32.90622174	9.23E-05	0.00392993
1-Sep	0.845713601	0.357006682	6.885587673	0.022161968	0.09720011
RPUSD1	0.844995722	3.548573178	30.08777191	0.000137725	0.004988588
LIPE	0.843766897	0.772683672	8.809847501	0.011700825	0.064852351
KLRC2	0.840723751	2.498200651	22.32597624	0.000487886	0.009631053
LRP3	0.835735891	1.920381403	14.72438872	0.002349262	0.024405104
ASPM	0.835595226	5.577904698	35.86399369	0.000311492	0.007480068
FAM72B	0.834491019	0.525449978	6.990640063	0.021359996	0.095087127
TNK2	0.833693962	2.851923541	22.23197971	0.000496296	0.009747252
CORO1B	0.833351488	5.566355188	71.922924	2.12E-06	0.000780673
BCL2L12	0.831217576	3.893837093	34.92748719	7.04E-05	0.003443023
LTBP4	0.830197481	5.229833913	45.75567898	4.34E-05	0.002779239
SLC9A3R2	0.828936932	3.467601145	26.93451504	0.000230932	0.006315011
C21orf67	0.828619992	1.427774619	12.14905742	0.004477067	0.035884209
CSNK1G2	0.826337168	4.764038766	42.65767535	4.17E-05	0.002729079
KLRC3	0.82099525	2.606861906	15.16339484	0.002315677	0.024179402
ABCA2	0.819730613	6.0780276	95.60398294	4.43E-07	0.000533731
DPP7	0.819349177	4.872272865	74.53018112	1.67E-06	0.000761718
PKD1	0.817970367	2.776656931	22.83044729	0.000445495	0.009213606
SPARC	0.817081326	7.624224988	66.9802193	9.83E-06	0.001401084
INCENP	0.816937465	5.196522098	72.34108248	1.95E-06	0.000780673
FAM195A	0.815500348	0.413977197	5.330416522	0.039491999	0.139523972
TRMT2A	0.813849516	4.218167841	57.62186468	6.27E-06	0.001182379
MMP17	0.81246885	0.162708804	5.209277568	0.041425509	0.143613488
SOLH	0.810118312	0.465447694	6.509080748	0.025345054	0.105759955
SPDYC	0.810009121	0.496453356	7.420245887	0.018418221	0.086692719
WNK2	0.808999005	1.232858032	7.652100707	0.017030533	0.082410099
UHRF1	0.807630991	4.986309466	33.44930886	0.000255331	0.006689562
DECR2	0.805859952	1.338819291	8.890640107	0.011408814	0.063879115
POLR2E	0.80528119	6.686916681	58.22095184	2.23E-05	0.002163052
RHPN1	0.800640064	0.992223737	9.441985191	0.009630043	0.05704123
PFAS	0.800337896	4.414176277	60.30074851	4.98E-06	0.001064845
